# Supplementary material for: Small RNA signatures of acute ischemic stroke in L1CAM positive extracellular vesicles
Source: Sci Rep. 2024 Jun 12;14:13560. doi: 10.1038/s41598-024-63633-4 (PMC11169361; doi:10.1038/s41598-024-63633-4)
Supplement: Supplementary file 4 — Supplementary Table S3. [file 41598_2024_63633_MOESM4_ESM.xlsx]

## Sheet: Suppl_table_3_miRNA_AIS vs Ctrl
miRBase accession	TargetName	logFC	logCPM	F	PValue	FDR
MIMAT0004925	hsa-miR-876-3p	-8.99138	6.64043	25.9397	2.71E-06	0.00208632
MI0016591	hsa-mir-3935	-8.30244	6.07308	22.1975	1.16E-05	0.00447476
MIMAT0019857	hsa-miR-4733-5p	-7.62619	6.79361	19.0862	4.11E-05	0.0069992
MI0022653	hsa-mir-6808	-7.80528	6.20479	18.9528	4.35E-05	0.0069992
MIMAT0022487	hsa-miR-5694	-7.73476	6.02303	18.8421	4.55E-05	0.0069992
MI0016791	hsa-mir-4448	-7.32015	6.32098	18.1536	6.07E-05	0.00777338
MIMAT0007348	hsa-miR-1470	-6.89972	5.69775	17.4879	8.03E-05	0.00881795
MIMAT0018355	hsa-miR-3939	-6.25187	5.46898	17.0412	9.70E-05	0.00903868
MI0000482	hsa-mir-185	-7.10233	6.00156	16.7657	0.000109101	0.00903868
MI0002467	hsa-mir-483	-6.24308	5.45919	16.5916	0.000117538	0.00903868
MI0000077	hsa-mir-21	-6.96136	6.73797	16.0182	0.000150393	0.0091469
MIMAT0019949	hsa-miR-4785	8.5723	6.15429	16.3427	0.000150393	0.0091469
MI0015891	hsa-mir-4285	7.37808	5.1409	16.2759	0.000154629	0.0091469
MI0025892	hsa-mir-8056	7.97083	6.79824	15.4019	0.000196471	0.0107919
MI0016857	hsa-mir-4495	8.28501	5.91428	15.3509	0.000227896	0.0116834
MIMAT0030988	hsa-miR-8061	-7.04557	6.38285	14.8435	0.000286255	0.0131099
MI0003641	hsa-mir-627	-6.49301	5.8031	14.7639	0.000296104	0.0131099
MI0017303	hsa-mir-4672	7.30747	6.15983	14.3511	0.000311617	0.0131099
MIMAT0025454	hsa-miR-6500-5p	10.0929	7.97218	14.7431	0.00033536	0.0131099
MIMAT0031893	hsa-miR-181b-2-3p	-6.77216	6.17493	14.433	0.00034096	0.0131099
MI0022589	hsa-mir-6744	-6.77753	6.04615	13.9265	0.000376238	0.0136338
MIMAT0019197	hsa-miR-3117-5p	-5.40349	4.6325	14.2072	0.000390043	0.0136338
MI0006336	hsa-mir-663b	-5.86826	5.19771	13.6701	0.000421846	0.0141043
MI0018173	hsa-mir-5194	8.30702	6.63959	13.7733	0.000447715	0.0143455
MIMAT0023695	hsa-miR-6070	6.45428	5.37493	13.6476	0.00047284	0.0145445
MIMAT0000104	hsa-miR-107	-6.35048	5.68129	13.0655	0.000553483	0.0154966
MI0003762	hsa-mir-550a-3	7.38957	6.22533	13.0424	0.000559294	0.0154966
MI0022729	hsa-mir-6882	7.19758	6.5348	12.9515	0.00058275	0.0154966
MIMAT0019722	hsa-miR-4655-3p	-7.34587	6.86074	12.9453	0.000584398	0.0154966
MI0003624	hsa-mir-611	-6.39561	6.31834	12.8347	0.000614382	0.0157487
MI0000542	hsa-mir-320a	-5.98564	6.34091	12.483	0.000720855	0.0178819
MI0016836	hsa-mir-3689e	5.54846	4.68921	12.2251	0.000810965	0.0189154
MI0017344	hsa-mir-4710	6.74455	5.79528	12.2231	0.000811716	0.0189154
MI0003156	hsa-mir-518b	6.95346	5.92864	11.8718	0.000953717	0.0215708
MI0012063	hsa-mir-2682	-5.85027	5.96644	11.5475	0.00110777	0.0232046
MIMAT0019206	hsa-miR-3150a-5p	-6.00965	6.27003	11.4704	0.00114804	0.0232046
MIMAT0004784	hsa-miR-455-3p	6.46765	7.27561	11.3591	0.00120892	0.0232046
MI0025518	hsa-mir-7848	-6.21946	5.62596	11.3238	0.00122889	0.0232046
MI0022673	hsa-mir-6828	-5.7526	5.6767	11.5098	0.00122962	0.0232046
MIMAT0031006	hsa-miR-8079	8.3701	7.18806	11.5354	0.00123718	0.0232046
MIMAT0004603	hsa-miR-125b-2-3p	6.02168	7.18623	11.1314	0.00134406	0.0246091
MIMAT0023700	hsa-miR-6075	-5.14453	5.82275	11.0007	0.00142863	0.0255492
MI0003165	hsa-mir-517b	6.61262	5.61888	11.0893	0.00160004	0.0279643
MIMAT0031010	hsa-miR-8083	-6.148	6.40036	10.4688	0.00183407	0.0301485
MI0005530	hsa-mir-509-2	-5.50149	6.31234	10.4662	0.00183636	0.0301485
MI0017268	hsa-mir-4641	5.51353	5.44749	10.4589	0.00184263	0.0301485
MI0015892	hsa-mir-4283-1	5.85076	6.05902	10.2466	0.00203728	0.0323108
MI0014232	hsa-mir-3188	5.90473	6.00636	10.2244	0.00205881	0.0323108
MI0014210	hsa-mir-3176	5.95232	5.20453	10.0512	0.00223534	0.0338313
MI0000074	hsa-mir-19b-1	6.38054	5.79085	10.0434	0.00224369	0.0338313
MI0014227	hsa-mir-3185	-5.87189	5.35177	9.96006	0.00233449	0.0343932
MIMAT0004695	hsa-miR-337-5p	6.64499	6.30043	9.92803	0.0023704	0.0343932
MIMAT0018000	hsa-miR-23c	5.0419	5.33292	9.86306	0.00244503	0.034819
MIMAT0003310	hsa-miR-640	5.94517	5.65497	9.78903	0.00253304	0.0354166
MIMAT0022924	hsa-miR-495-5p	6.07787	7.57373	9.68915	0.00265706	0.0364871
MIMAT0022494	hsa-miR-5701	6.74142	6.0789	9.73033	0.00281966	0.0380407
MIMAT0005914	hsa-miR-1262	5.90887	5.25346	9.66877	0.00290161	0.0384713
MI0025514	hsa-mir-7844	-5.0947	6.10874	9.42177	0.00302112	0.039377
MI0005559	hsa-mir-744	-4.48113	5.59782	9.27683	0.00323984	0.041524
MIMAT0030995	hsa-miR-8068	7.31307	6.94942	9.2819	0.0034772	0.0438355
MI0003670	hsa-mir-662	-4.92011	5.98626	9.04449	0.00362549	0.0449678
MI0001726	hsa-mir-329-2	4.67811	5.49932	8.83506	0.00422237	0.0515397
MI0003583	hsa-mir-576	-4.58715	4.48228	8.80841	0.00448887	0.053365
MIMAT0024599	hsa-miR-6126	5.60221	6.34708	8.57559	0.00455679	0.053365
MI0003840	hsa-mir-378d-2	4.79821	5.33372	8.66519	0.00458009	0.053365
MI0017341	hsa-mir-4708	-5.58596	6.54347	8.5245	0.00467238	0.0536116
MI0022213	hsa-mir-6501	5.98789	5.8158	8.49492	0.00474069	0.0536116
MIMAT0019696	hsa-miR-4638-3p	5.29773	6.68622	8.35382	0.00508121	0.0566298
MIMAT0004678	hsa-miR-99b-3p	-4.76772	5.99861	8.29336	0.00523484	0.0574624
MI0022738	hsa-mir-6891	4.3944	5.18532	8.26622	0.00530537	0.0574624
MIMAT0022862	hsa-miR-381-5p	-4.11673	3.96526	8.36221	0.00554038	0.0591743
MI0017878	hsa-mir-5010	5.04882	6.33865	8.07163	0.00584109	0.0615315
MI0000065	hsa-let-7d	-4.61945	5.72452	8.02904	0.00596571	0.061995
MI0017428	hsa-mir-4783	5.10822	5.44812	7.76058	0.006818	0.0699072
MIMAT0003881	hsa-miR-668-3p	5.00275	5.52373	7.55912	0.00754076	0.0763005
MIMAT0027345	hsa-miR-6720-5p	-4.26851	4.92922	7.46216	0.00791679	0.0790651
MI0000439	hsa-mir-23b	-3.92684	6.75161	7.38324	0.00823736	0.0812119
MI0000091	hsa-mir-33a	6.71162	9.27194	7.32254	0.00849315	0.0826738
MI0017330	hsa-mir-4697	-6.26769	6.95205	7.26463	0.00874498	0.0836092
MI0019148	hsa-mir-5589	-5.88541	7.14331	7.2507	0.00880669	0.0836092
MIMAT0015053	hsa-miR-3176	4.86439	5.22131	7.11764	0.00941988	0.0883401
MI0001641	hsa-mir-429	3.85258	4.69694	7.05569	0.00972052	0.0900612
MI0006273	hsa-mir-1180	4.24592	5.61602	7.12834	0.00990584	0.0906856
MIMAT0000726	hsa-miR-373-3p	4.04696	5.19663	6.84973	0.0113726	0.102889
MIMAT0004778	hsa-miR-508-5p	4.17749	5.4655	6.72214	0.0121194	0.10837
MI0006389	hsa-mir-1255a	-4.03372	6.43392	6.58933	0.0123337	0.109019
MIMAT0019939	hsa-miR-4780	-4.29512	4.66692	6.63229	0.0125808	0.109138
MI0025919	hsa-mir-8083	-3.85193	7.25017	6.54299	0.0126311	0.109138
MIMAT0003297	hsa-miR-628-3p	3.64907	4.44962	6.57204	0.0130651	0.109586
MI0014188	hsa-mir-3159	3.83183	4.78023	6.568	0.0130917	0.109586
MIMAT0022695	hsa-miR-212-5p	-4.87884	6.68692	6.47065	0.0131104	0.109586
MI0015873	hsa-mir-2355	3.66726	4.47988	6.49925	0.0135516	0.111865
MI0022740	hsa-mir-6893	4.10303	6.26651	6.38725	0.0136867	0.111865
MIMAT0015012	hsa-miR-3143	4.29932	5.70141	6.3513	0.0139434	0.111865
MIMAT0023712	hsa-miR-6087	-5.73764	5.75662	6.34831	0.0139649	0.111865
MI0015904	hsa-mir-4328	3.59373	4.69948	6.24874	0.0147037	0.116569
MIMAT0000453	hsa-miR-154-3p	2.04629	10.6562	6.03733	0.0164125	0.128491
MIMAT0019707	hsa-miR-4646-5p	-5.80469	5.86101	6.01715	0.0165862	0.128491
MI0003184	hsa-mir-500a	-5.7085	6.07771	5.99951	0.0167397	0.128491
MI0016135	hsa-mir-3714	4.05981	5.1434	5.97957	0.016915	0.128491
MI0005760	hsa-mir-938	-5.32171	5.26309	5.96513	0.0170431	0.128491
MI0016911	hsa-mir-4540	3.82468	4.35921	5.94396	0.0172328	0.12866
MIMAT0002177	hsa-miR-486-5p	-4.45815	9.41965	5.92048	0.0174458	0.128998
MIMAT0006790	hsa-miR-675-3p	3.8231	5.76646	5.79397	0.0186424	0.136534
MIMAT0022294	hsa-miR-1295b-3p	-4.44695	5.30696	5.54471	0.0212614	0.15404
MIMAT0019069	hsa-miR-4530	-4.24441	5.35726	5.58921	0.0214335	0.15404
MIMAT0019834	hsa-miR-4720-3p	4.1728	5.05746	5.47534	0.0227421	0.161932
MIMAT0019879	hsa-miR-4745-3p	3.70405	5.65027	5.3465	0.0236217	0.166652
MIMAT0000765	hsa-miR-335-5p	4.05319	6.85566	5.32898	0.0238433	0.166686
MI0007074	hsa-mir-1469	-3.44841	6.04991	5.31073	0.0240765	0.166801
MIMAT0022272	hsa-miR-664b-3p	4.49198	6.59351	5.24724	0.0249067	0.170926
MIMAT0019362	hsa-miR-3977	-5.75695	5.73296	5.23155	0.0251166	0.170926
MI0003556	hsa-mir-551a	3.81736	5.40507	5.09295	0.0270538	0.182495
MI0000802	hsa-mir-340	4.05104	5.1579	5.05105	0.0276704	0.185031
MIMAT0029782	hsa-mir-7641-1	-4.1596	7.93617	4.99711	0.028486	0.187959
MI0003938	hsa-mir-1298	4.33731	5.78782	4.98989	0.0285971	0.187959
MI0025242	hsa-mir-7706	-4.00272	5.91221	4.92012	0.0296951	0.19308
MIMAT0006789	hsa-miR-1468-5p	-3.32017	6.43827	4.90873	0.0298784	0.19308
MI0017395	hsa-mir-4755	-4.23628	5.35441	4.7985	0.0317175	0.203256
MI0000234	hsa-mir-192	-4.73874	6.06005	4.73267	0.0328731	0.208921
MIMAT0002177_1	NA	-7.17091	9.67472	4.91817	0.0332086	0.209323
MIMAT0001631	hsa-miR-451a	-1.13353	15.8793	5.03885	0.0337341	0.210907
MI0022666	hsa-mir-6821	-4.20018	6.35113	4.67008	0.0340137	0.21094
MIMAT0017994	hsa-miR-3615	-3.37442	6.66808	4.64765	0.0344326	0.210998
MI0019593	hsa-mir-5701-2	3.58621	6.12922	4.62483	0.0348645	0.210998
MIMAT0019856	hsa-miR-4732-3p	-4.80502	8.08304	4.6123	0.0351042	0.210998
MI0019308	hsa-mir-5701-1	3.48052	6.28974	4.61145	0.0351205	0.210998
MI0005762	hsa-mir-940	3.88611	6.49609	4.55403	0.036242	0.216047
MI0000803	hsa-mir-330	-3.625	5.38457	4.39701	0.0403632	0.237462
MI0016593	hsa-mir-3937	-3.8799	5.98518	4.35385	0.0404614	0.237462
MI0016408	hsa-mir-3180-4	3.635	7.72226	4.34051	0.0407607	0.237462
MI0003142	hsa-mir-498	-4.90821	4.96857	4.25026	0.0428491	0.247751
MI0016992	hsa-mir-3974	4.49145	5.98562	4.10524	0.0464498	0.266567
MIMAT0002876	hsa-miR-505-3p	-4.45518	6.65055	4.05317	0.0478213	0.270961
MIMAT0000256	hsa-miR-181a-5p	3.33024	13.6063	4.32032	0.0479203	0.270961
MI0014205	hsa-mir-1193	3.73025	6.41578	4.03154	0.0484036	0.271696
MIMAT0030996	hsa-miR-8069	-4.18378	5.49105	3.98342	0.0497269	0.277101
MI0022702	hsa-mir-6856	3.35136	5.46385	3.82306	0.0552045	0.305412
MIMAT0018930	hsa-miR-4418	3.6776	6.3835	3.80719	0.055697	0.305936
MIMAT0000437	hsa-miR-145-5p	-4.86633	6.99169	3.76267	0.0563198	0.307162
MIMAT0019806	hsa-miR-4706	3.02185	4.48734	3.72684	0.0582646	0.314396
MIMAT0004902	hsa-miR-891a-5p	3.72313	4.79901	3.69687	0.0584637	0.314396
MIMAT0018958	hsa-miR-4440	3.55385	4.1838	3.67257	0.0592777	0.316559
MI0006327	hsa-mir-1237	-2.87849	6.3964	3.64989	0.0600484	0.318464
MI0000286	hsa-mir-210	-3.88725	5.64853	3.61255	0.0613414	0.323093
MI0000342	hsa-mir-200b	-2.75526	7.95813	3.60003	0.061782	0.3232
MI0017868	hsa-mir-5002	3.22388	5.12041	3.60123	0.0625414	0.324962
MI0016769	hsa-mir-4430	-2.47428	5.85983	3.52325	0.0645584	0.328702
MI0017305	hsa-mir-4674	-3.78088	7.32053	3.50934	0.0650758	0.328702
MIMAT0019779	hsa-miR-4690-5p	-3.85318	4.26876	3.50872	0.065099	0.328702
MI0000084	hsa-mir-26b	-3.93878	6.23982	3.49179	0.0657351	0.328702
MI0022707	hsa-mir-6860	-3.1373	6.36049	3.48268	0.06608	0.328702
MI0022585	hsa-mir-6740	-3.51852	6.06837	3.48153	0.0661239	0.328702
MIMAT0004762_1	NA	3.05039	6.01721	3.47813	0.0662533	0.328702
MIMAT0005943	hsa-miR-1292-5p	-3.48089	8.18696	3.38364	0.0699622	0.344878
MI0000452	hsa-mir-135a-1	3.01902	4.88745	3.30808	0.0730911	0.358007
MIMAT0000270	hsa-miR-181a-3p	3.85664	6.84859	3.29574	0.0736168	0.358299
MI0020361	hsa-mir-6084	2.74409	6.29569	3.24309	0.0759058	0.367117
MIMAT0000772	hsa-miR-345-5p	2.608	5.89431	3.19151	0.0782241	0.375964
MIMAT0000092	hsa-miR-92a-3p	-0.537843	13.9411	3.16759	0.0793256	0.378891
MI0006656	hsa-mir-1197	3.46706	5.04925	3.14365	0.080445	0.381866
MI0014127	hsa-mir-3115	-2.66184	6.76159	3.1189	0.081621	0.383552
MIMAT0000075	hsa-miR-20a-5p	-3.7019	5.52961	3.11521	0.0817978	0.383552
MIMAT0004702	hsa-miR-339-3p	2.64465	6.90775	3.02205	0.0864068	0.402708
MIMAT0004748	hsa-miR-423-5p	-4.12331	6.8919	3.01075	0.0869854	0.402963
MI0000746	hsa-mir-99b	-2.43212	6.13765	2.98676	0.0882273	0.406268
MIMAT0000264	hsa-miR-203a-3p	2.84845	8.70734	2.96782	0.0892215	0.406871
MI0019309	hsa-mir-5702	2.85012	7.79467	2.95926	0.0896752	0.406871
MIMAT0002807	hsa-miR-491-5p	-3.65347	4.80606	2.9422	0.0905867	0.406871
MIMAT0004601	hsa-miR-145-3p	3.01506	5.72515	2.93644	0.0908966	0.406871
MI0000822	hsa-mir-133b	-3.80874	5.66209	2.93446	0.0910036	0.406871
MIMAT0004919	hsa-miR-541-5p	3.7341	5.77738	2.90924	0.0923768	0.410623
MI0000294	hsa-mir-218-1	3.22538	5.44201	2.8823	0.0938691	0.414858
MIMAT0000427_1	NA	2.25577	6.88728	2.86908	0.0946115	0.41575
MIMAT0000245	hsa-miR-30d-5p	-0.839354	12.3278	2.85342	0.0954987	0.417264
MI0003760	hsa-mir-671	-2.56582	6.95275	2.83409	0.0966069	0.419721
MIMAT0022500	hsa-miR-5706	-4.16646	6.99558	2.79757	0.09874	0.425548
MIMAT0004917	hsa-miR-888-3p	2.84691	5.75698	2.79226	0.0990547	0.425548
MIMAT0027353	hsa-miR-6726-5p	-3.87873	7.57157	2.75382	0.101365	0.433053
MIMAT0000454	hsa-miR-184	-3.38443	10.4619	2.80122	0.103973	0.441742
MIMAT0000692	hsa-miR-30e-5p	-2.94454	7.21705	2.67703	0.106162	0.448564
MIMAT0002818	hsa-miR-496	2.97877	6.54934	2.65932	0.107305	0.450914
MIMAT0001625	hsa-miR-431-5p	2.86912	8.05041	2.62662	0.10945	0.454228
MIMAT0005949	hsa-miR-664a-3p	3.46777	5.84029	2.61183	0.110435	0.454228
MIMAT0000423	hsa-miR-125b-5p	-1.43787	13.093	2.73465	0.110511	0.454228
MI0005416	hsa-mir-675	2.78075	4.80027	2.60343	0.111	0.454228
MI0001721	hsa-mir-431	-4.4679	6.72359	2.60274	0.111047	0.454228
MIMAT0000081	hsa-miR-25-3p	-1.72072	10.3794	2.56337	0.113737	0.46277
MIMAT0005788	hsa-miR-513b-5p	-4.24612	6.64602	2.54275	0.115175	0.465426
MIMAT0004805	hsa-miR-616-3p	3.26653	6.76205	2.53574	0.115668	0.465426
MI0003570	hsa-mir-564	-2.73194	7.09677	2.52815	0.116205	0.465426
MI0000263	hsa-mir-7-1	-3.30952	5.9977	2.51037	0.117474	0.468072
MIMAT0000449	hsa-miR-146a-5p	-1.60889	9.67982	2.49312	0.118721	0.470599
MI0008329	hsa-mir-1908	-3.49671	7.34175	2.46796	0.120566	0.475461
MIMAT0005828	hsa-miR-1183	-5.67695	6.14588	2.41965	0.124199	0.487292
MI0006353	hsa-mir-1291	-3.73533	5.87421	2.37728	0.127488	0.497656
MI0000471	hsa-mir-126	3.78564	9.11444	2.36345	0.128583	0.499395
MI0003133	hsa-mir-432	-3.17669	5.31265	2.35037	0.129628	0.500925
MI0006274	hsa-mir-1181	3.76027	7.84936	2.33836	0.130597	0.502144
MIMAT0000419	hsa-miR-27b-3p	0.451045	13.9361	2.3227	0.131872	0.504525
MI0017331	hsa-mir-4698	-5.66184	8.11167	2.29074	0.134518	0.511961
MIMAT0004779	hsa-miR-509-5p	3.55589	8.37047	2.28325	0.135147	0.511961
MI0014167	hsa-mir-3143	-2.18403	5.47105	2.26582	0.136624	0.515017
MI0017340	hsa-mir-4707	-3.41437	5.95345	2.15772	0.146204	0.548442
MIMAT0000738	hsa-miR-383-5p	-4.86133	8.29092	2.14304	0.147563	0.549231
MI0000265	hsa-mir-7-3	3.19722	7.72656	2.14004	0.147842	0.549231
MIMAT0028112	hsa-miR-7107-3p	2.25164	7.84066	2.08402	0.153178	0.558998
MI0005567	hsa-mir-760	-3.42415	8.10151	2.0831	0.153267	0.558998
MIMAT0005825	hsa-miR-1180-3p	-2.96989	7.0285	2.08251	0.153324	0.558998
MIMAT0004703	hsa-miR-335-3p	-2.50649	6.09251	2.08194	0.153379	0.558998
MIMAT0004946	hsa-miR-744-3p	-4.11521	7.65788	2.07383	0.154172	0.559237
MI0003681	hsa-mir-657	-3.51556	7.5564	2.06448	0.15509	0.559926
MIMAT0001343	hsa-miR-425-3p	-3.32261	7.67	2.02065	0.159482	0.570477
MI0031517	hsa-mir-6724-3	-2.28149	5.10185	2.02052	0.159496	0.570477
MI0022559	hsa-mir-6724-1	-2.23218	5.10384	1.99223	0.162408	0.575419
MI0031516	hsa-mir-6724-2	-2.23218	5.10384	1.99223	0.162408	0.575419
MIMAT0000754	hsa-miR-337-3p	1.10658	10.5641	1.98348	0.163321	0.575419
MIMAT0000243	hsa-miR-148a-3p	-4.89418	6.43627	1.97488	0.164224	0.575419
MIMAT0027660	hsa-miR-6880-5p	2.86166	5.68385	1.97113	0.164619	0.575419
MIMAT0004588	hsa-miR-27b-5p	-4.20596	4.6725	1.95538	0.166293	0.578641
MIMAT0002820	hsa-miR-497-5p	-3.26805	7.20117	1.9085	0.171395	0.593673
MI0015837	hsa-mir-4309	-2.51924	6.95805	1.90163	0.172157	0.593673
MIMAT0006764_1	NA	-4.41978	4.82762	1.87844	0.174763	0.599966
MI0000736	hsa-mir-30c-1	2.5042	6.16992	1.86621	0.176154	0.602056
MIMAT0000250	hsa-miR-139-5p	0.348647	15.0523	1.85197	0.177792	0.603501
MIMAT0000757	hsa-miR-151a-3p	-4.21409	7.64777	1.83607	0.179642	0.603501
MIMAT0004947	hsa-miR-885-5p	-0.691497	11.8228	1.83201	0.180117	0.603501
MIMAT0020541	hsa-miR-5047	1.87658	5.10965	1.82014	0.181516	0.603501
MI0016592	hsa-mir-3936	-1.89702	8.04767	1.81916	0.181633	0.603501
MI0022634	hsa-mir-6789	-3.70384	6.51054	1.81763	0.181814	0.603501
MIMAT0000682	hsa-miR-200a-3p	1.68523	8.95537	1.81548	0.182071	0.603501
MIMAT0004673	hsa-miR-29c-5p	2.14389	9.15571	1.79344	0.184713	0.605775
MIMAT0000266	hsa-miR-205-5p	2.13304	6.92628	1.78344	0.185926	0.605775
MIMAT0000425	hsa-miR-130a-3p	2.25513	9.11698	1.77959	0.186397	0.605775
MI0017315	hsa-mir-4683	-2.67614	7.00704	1.77478	0.186986	0.605775
MI0020366	hsa-mir-6089-1	2.59558	7.42809	1.76766	0.187862	0.605775
MIMAT0027630	hsa-miR-6865-5p	2.00869	6.72471	1.75891	0.188945	0.605775
MI0017299	hsa-mir-219b	-2.88687	6.04902	1.75863	0.18898	0.605775
MIMAT0019761	hsa-miR-4677-3p	-4.29463	5.53891	1.75366	0.189599	0.605775
MI0000824	hsa-mir-325	-3.58318	5.85742	1.75167	0.189846	0.605775
MI0006390	hsa-mir-1256	2.01249	8.08755	1.7273	0.192921	0.613042
MI0016056	NA	-4.24238	6.55626	1.69651	0.196888	0.62022
MIMAT0000244_1	NA	-2.40269	6.96653	1.69463	0.197134	0.62022
MIMAT0027490	hsa-miR-6795-5p	-3.47198	8.01702	1.69108	0.197599	0.62022
MIMAT0000728	hsa-miR-375-3p	2.13229	8.40394	1.65799	0.201991	0.631426
MIMAT0022693	hsa-miR-204-3p	-4.08007	5.87361	1.59982	0.210001	0.653809
MI0017363	hsa-mir-4726	-2.20712	5.25442	1.58171	0.212571	0.659142
MIMAT0004945	hsa-miR-744-5p	-1.30065	9.54062	1.57081	0.214138	0.660675
MIMAT0000252_1	NA	3.97686	7.28372	1.56324	0.215232	0.660675
MI0017323	hsa-mir-4690	-2.97174	4.63242	1.56042	0.215643	0.660675
MI0017370	hsa-mir-4733	-3.43769	8.50016	1.53339	0.21962	0.670191
MIMAT0023693	hsa-miR-6068	2.87925	5.38754	1.52501	0.22087	0.671341
MI0017394	hsa-mir-4754	3.03434	5.62643	1.50186	0.224372	0.679299
MI0016064	hsa-mir-3663	2.36432	6.34091	1.48491	0.226979	0.679946
MI0017356	hsa-mir-4721	-2.64625	4.97982	1.47444	0.228608	0.679946
MIMAT0003260	hsa-miR-592	-4.07942	7.00692	1.47167	0.229041	0.679946
MIMAT0027360	hsa-miR-6729-3p	2.89203	5.88896	1.45709	0.231338	0.679946
MI0024976	NA	-3.05026	7.97182	1.44454	0.233337	0.679946
MIMAT0004697	hsa-miR-151a-5p	1.11424	9.77233	1.44286	0.233607	0.679946
MI0031518	hsa-mir-6724-4	-1.91999	4.95825	1.44237	0.233686	0.679946
MIMAT0004690	hsa-miR-379-3p	-1.92153	6.79423	1.44029	0.23402	0.679946
MIMAT0000729_1	NA	2.62696	7.87513	1.43864	0.234285	0.679946
MI0022664	hsa-mir-6819	1.8946	8.01185	1.43393	0.235045	0.679946
MI0016071	hsa-mir-3670-1	2.90051	5.76254	1.43329	0.235149	0.679946
MI0017284	hsa-mir-4656	2.47362	6.71396	1.433	0.235196	0.679946
MI0014182	hsa-mir-3154	2.4178	4.38565	1.4262	0.236298	0.680573
MIMAT0026719	hsa-miR-889-5p	-7.31092	8.50972	1.4163	0.237987	0.681808
MI0006356	hsa-mir-1294	2.40399	6.77567	1.41117	0.23876	0.681808
MI0016862	hsa-mir-4499	1.77753	5.48389	1.40444	0.239872	0.681808
MI0025521	hsa-mir-7851	-1.5169	6.4773	1.39835	0.240884	0.681808
MIMAT0003329	hsa-miR-411-5p	1.29583	9.40439	1.3901	0.242262	0.681808
MI0006444	hsa-mir-1307	-2.55698	5.50681	1.38827	0.24257	0.681808
MIMAT0000681	hsa-miR-29c-3p	1.16251	9.57066	1.38612	0.242933	0.681808
MIMAT0019337	hsa-miR-3960	2.22091	4.65421	1.37313	0.245131	0.684435
MI0022667	hsa-mir-6822	3.38809	6.88668	1.36175	0.247079	0.684435
MI0010629	hsa-mir-2110	-1.61374	7.18394	1.35451	0.248328	0.684435
MI0006339	hsa-mir-1206	3.17361	4.70942	1.35112	0.248915	0.684435
MI0014196	hsa-mir-3166	-4.66734	5.23771	1.34842	0.249383	0.684435
MI0014178	hsa-mir-3151	2.52639	5.35067	1.34718	0.2496	0.684435
MIMAT0004499	hsa-miR-26a-1-3p	-3.62335	5.99546	1.34431	0.250099	0.684435
MIMAT0005867	hsa-miR-663b	2.11689	4.3692	1.3335	0.251995	0.684997
MI0015900	hsa-mir-4291	1.87219	5.94047	1.33819	0.252086	0.684997
MI0017265	hsa-mir-4638	2.21124	5.42547	1.32475	0.253543	0.685667
MIMAT0004921	hsa-miR-889-3p	1.00712	10.4135	1.32153	0.254116	0.685667
MI0014198	hsa-mir-3167	2.54352	5.23519	1.28404	0.260902	0.700058
MI0014189	hsa-mir-3160-1	-5.80631	6.62658	1.27802	0.262014	0.700058
MI0018168	hsa-mir-5189	-1.7879	5.51544	1.26737	0.263994	0.700058
MIMAT0004502	hsa-miR-28-3p	2.77869	5.8372	1.26317	0.264779	0.700058
MIMAT0018187_1	NA	2.06779	5.74113	1.26221	0.264958	0.700058
MIMAT0019225_1	NA	2.06779	5.74113	1.26221	0.264958	0.700058
MI0022689	hsa-mir-6843	-6.94083	8.07811	1.25762	0.265822	0.700058
MI0000442	hsa-mir-122	-3.2641	5.02216	1.25009	0.267245	0.701405
MIMAT0003887	hsa-miR-769-3p	-8.14878	9.57603	1.27238	0.269201	0.702351
MI0022718	hsa-mir-6871	2.24154	6.3025	1.23316	0.270483	0.702351
MI0022550	hsa-mir-6716	-1.41323	5.13844	1.22973	0.271143	0.702351
MI0003636	hsa-mir-622	-5.30902	7.07492	1.22913	0.271259	0.702351
MIMAT0001080	hsa-miR-196b-5p	-2.7779	5.6848	1.22018	0.272996	0.702767
MIMAT0004792	hsa-miR-92b-5p	1.4605	8.45773	1.2086	0.275266	0.702767
MI0020357	hsa-mir-6080	2.17292	5.08972	1.20525	0.275926	0.702767
MI0003627	hsa-mir-614	-1.16592	9.58463	1.20358	0.276256	0.702767
MI0006351	hsa-mir-1289-2	1.88831	9.02929	1.19881	0.277203	0.702767
MIMAT0000445	hsa-miR-126-3p	0.597891	12.4413	1.1958	0.277801	0.702767
MI0006416	hsa-mir-1276	1.68057	6.45584	1.17938	0.281099	0.702767
MI0000272	hsa-mir-182	-1.92856	7.6847	1.1732	0.282353	0.702767
MIMAT0000232	hsa-miR-199a-3p	1.09152	9.81312	1.1723	0.282535	0.702767
MIMAT0000421	hsa-miR-122-5p	1.80738	8.54075	1.17143	0.282713	0.702767
MI0022598	hsa-mir-6753	2.02615	4.78141	1.17103	0.282795	0.702767
MI0014254	NA	2.59062	4.73141	1.16891	0.283227	0.702767
MIMAT0004693	hsa-miR-330-5p	-1.46376	7.12963	1.1673	0.283557	0.702767
MIMAT0000756	hsa-miR-326	1.95644	6.89856	1.16258	0.284524	0.702767
MI0019305	hsa-mir-5698	-1.5768	7.31061	1.15965	0.285128	0.702767
MIMAT0004592	hsa-miR-125b-1-3p	1.89426	7.68265	1.1446	0.28825	0.707886
MIMAT0004606	hsa-miR-136-3p	-2.82002	5.90974	1.1408	0.289046	0.707886
MIMAT0005883	hsa-miR-1293	3.30142	6.73341	1.1308	0.291153	0.710783
MIMAT0004481_1	NA	-1.03068	9.84958	1.1203	0.293387	0.71397
MIMAT0004563	hsa-miR-199b-3p	-3.74014	7.32018	1.11051	0.295489	0.71521
MI0014181	hsa-mir-3074	-1.73728	8.63259	1.10173	0.297392	0.71521
MI0001145	hsa-mir-384	-0.641642	11.6677	1.09129	0.299674	0.71521
MIMAT0004929	hsa-miR-190b-5p	-2.13807	7.19595	1.08881	0.30022	0.71521
MIMAT0031004	hsa-miR-8077	2.69984	6.25351	1.08777	0.300449	0.71521
MIMAT0004607	hsa-miR-138-1-3p	-4.29472	7.88311	1.08664	0.300698	0.71521
MIMAT0019919	hsa-miR-4767	-3.31409	5.55446	1.08448	0.301175	0.71521
MI0022609	hsa-mir-6764	-7.1278	8.37383	1.08575	0.301737	0.71521
MIMAT0000723	hsa-miR-371a-3p	-1.60714	6.92447	1.07674	0.302895	0.71521
MIMAT0004482	hsa-let-7b-3p	1.09054	9.53609	1.07481	0.303326	0.71521
MIMAT0017990	hsa-miR-3613-5p	2.00905	6.21489	1.07122	0.304127	0.71521
MIMAT0000279	hsa-miR-222-3p	0.33108	14.0372	1.06645	0.305199	0.715543
MI0016423	hsa-mir-3917	-6.18501	9.72864	1.08114	0.307246	0.717928
MI0000270	hsa-mir-181b-1	1.3775	5.0143	1.05372	0.308083	0.717928
MI0016409	hsa-mir-3180-5	2.55203	6.37497	1.04575	0.309905	0.719624
MIMAT0022732	hsa-miR-3191-5p	-4.52912	6.40179	1.04213	0.310739	0.719624
MI0000469	hsa-mir-125a	-6.54012	7.64479	1.03751	0.311807	0.719624
MIMAT0009206	hsa-miR-2113	2.14982	6.148	1.03255	0.312957	0.719624
MI0025910	hsa-mir-8074	-1.35808	6.76297	1.02889	0.313811	0.719624
MIMAT0000226	hsa-miR-196a-5p	-3.03903	5.36414	1.02626	0.314426	0.719624
MI0025751	hsa-mir-7975	-1.5638	5.6851	1.00682	0.31902	0.727972
MI0016994	hsa-mir-3976	1.38814	8.72729	1.00107	0.320397	0.728951
MI0025888	hsa-mir-8052	-1.47484	5.56091	0.993662	0.322182	0.729015
MIMAT0005903	hsa-miR-1251-5p	2.52984	5.3392	0.992089	0.322562	0.729015
MIMAT0000089	hsa-miR-31-5p	-1.37844	9.64613	0.989175	0.323269	0.729015
MIMAT0005951	hsa-miR-1307-3p	1.49123	7.40622	0.98182	0.325063	0.730916
MIMAT0002819	hsa-miR-193b-3p	-1.53437	6.8877	0.965143	0.329179	0.735973
MIMAT0000065	hsa-let-7d-5p	1.04141	9.96304	0.964688	0.329292	0.735973
MI0005543	hsa-mir-708	-3.14285	5.65811	0.957575	0.33107	0.735973
MI0000079	hsa-mir-23a	-2.99641	5.2187	0.957294	0.33114	0.735973
MI0014197	hsa-mir-1260b	-1.42092	6.48152	0.950684	0.332804	0.73754
MIMAT0028233	hsa-miR-7161-3p	-1.37425	8.13938	0.944927	0.334263	0.737917
MI0020358	hsa-mir-6081	1.84738	6.84451	0.942449	0.334893	0.737917
MIMAT0004551	hsa-miR-30d-3p	-2.38641	5.77595	0.934898	0.336824	0.740051
MI0016841	hsa-mir-4480	-4.61504	5.37215	0.922605	0.340001	0.743356
MIMAT0004559	hsa-miR-181c-3p	-1.3911	7.28705	0.912979	0.342517	0.743356
MIMAT0000091	hsa-miR-33a-5p	1.37437	7.53325	0.906013	0.344354	0.743356
MI0006335	hsa-mir-1203	-5.74483	7.30048	0.898417	0.346372	0.743356
MIMAT0005797	hsa-miR-1301-3p	-2.78793	6.93129	0.895823	0.347064	0.743356
MI0025925	hsa-mir-8089	1.42371	7.93966	0.895141	0.347247	0.743356
MIMAT0000751	hsa-miR-330-3p	-3.24965	8.00469	0.891085	0.348335	0.743356
MIMAT0027580	hsa-miR-6839-5p	-1.41545	5.74995	0.888944	0.348911	0.743356
MIMAT0000462	hsa-miR-206	-3.80733	7.79233	0.887704	0.349246	0.743356
MIMAT0005911	hsa-miR-1260a	-1.33428	7.64303	0.887012	0.349432	0.743356
MIMAT0019975	hsa-miR-4798-3p	2.04797	6.70568	0.884172	0.3502	0.743356
MIMAT0000415	hsa-let-7i-5p	0.29917	13.6887	0.880993	0.351063	0.743356
MIMAT0000261	hsa-miR-183-5p	0.893906	9.77199	0.875296	0.352615	0.743356
MI0006321	hsa-mir-1231	-3.16406	6.51835	0.875242	0.35263	0.743356
MIMAT0005459	hsa-miR-1224-3p	-1.23742	8.72867	0.871307	0.353708	0.743356
MI0017435	hsa-mir-4788	-3.00033	5.38717	0.870991	0.353795	0.743356
MI0015822	hsa-mir-4295	-4.24078	5.47163	0.864464	0.355594	0.744663
MIMAT0015055	hsa-miR-3178	-2.67961	5.58813	0.856259	0.357873	0.744663
MIMAT0000416_1	NA	-1.39311	8.04396	0.852498	0.358925	0.744663
MI0015858	hsa-mir-4259	-1.86641	7.07184	0.850614	0.359454	0.744663
MIMAT0019074	hsa-miR-378i	1.96556	4.61959	0.845741	0.360826	0.744663
MI0003185	hsa-mir-501	2.95314	5.07291	0.844155	0.361274	0.744663
MIMAT0001075	hsa-miR-384	0.683714	10.9201	0.842711	0.361682	0.744663
MIMAT0000451	hsa-miR-150-5p	0.305553	13.6178	0.840622	0.362274	0.744663
MIMAT0018993	hsa-miR-4466	-1.3631	6.9944	0.837607	0.363132	0.744663
MI0006355	hsa-mir-1293	1.48992	7.34912	0.826366	0.366353	0.74927
MI0000812	hsa-mir-331	-1.68945	7.20706	0.819858	0.368237	0.749696
MIMAT0027420	hsa-miR-6760-5p	3.18223	5.82043	0.818914	0.368511	0.749696
MI0003625	hsa-mir-612	-1.92722	6.86873	0.805558	0.372423	0.754991
MIMAT0003393	hsa-miR-425-5p	-2.44249	7.86513	0.802471	0.373336	0.754991
MIMAT0000736	hsa-miR-381-3p	-0.896103	9.86651	0.798277	0.374581	0.754991
MI0016795	hsa-mir-4450	-1.45116	5.00359	0.796731	0.375041	0.754991
MIMAT0000252_2	NA	0.740404	11.0561	0.789454	0.377582	0.75608
MIMAT0000100_1	NA	1.28979	6.04666	0.786407	0.378136	0.75608
MIMAT0000070	hsa-miR-17-5p	-2.85635	5.43287	0.773908	0.381933	0.75608
MI0007075	hsa-mir-1470	1.3431	7.02377	0.771104	0.382792	0.75608
MIMAT0000082_1	NA	-0.9982	9.68023	0.770679	0.382922	0.75608
MIMAT0000078	hsa-miR-23a-3p	0.486915	11.463	0.768322	0.383647	0.75608
MI0017261	hsa-mir-4634	-1.43627	7.10357	0.767652	0.383853	0.75608
MIMAT0019215	hsa-miR-3177-5p	-2.57408	4.61886	0.765984	0.384368	0.75608
MIMAT0027357	hsa-miR-6728-5p	-3.60504	5.26539	0.764027	0.384973	0.75608
MIMAT0005868	hsa-miR-1204	-4.81255	6.89317	0.75762	0.386962	0.75608
MI0017390	hsa-mir-4751	-4.91666	7.32088	0.756771	0.387227	0.75608
MI0000474	hsa-mir-134	-3.79413	5.75495	0.755814	0.387526	0.75608
MIMAT0018084	hsa-miR-3663-5p	2.15725	4.79213	0.753136	0.388364	0.75608
MIMAT0005901	hsa-miR-1249-3p	-1.63994	5.77749	0.738121	0.39311	0.759254
MIMAT0002173	hsa-miR-483-3p	1.83515	4.53921	0.733173	0.394693	0.759254
MIMAT0003306	hsa-miR-636	-3.80157	6.66456	0.73081	0.395451	0.759254
MIMAT0005794	hsa-miR-1296-5p	1.13248	8.79087	0.728401	0.396228	0.759254
MI0003645	hsa-mir-631	-1.96119	7.15357	0.727981	0.396363	0.759254
MIMAT0004487	hsa-let-7f-2-3p	-4.46672	6.06313	0.727061	0.39666	0.759254
MIMAT0022834	hsa-miR-365b-3p	-4.37927	7.60588	0.723014	0.397971	0.759254
MIMAT0000758	hsa-miR-135b-5p	1.37183	7.48976	0.717782	0.399675	0.759254
MIMAT0000062_1	NA	1.26963	9.62568	0.722693	0.401079	0.759254
MI0003653	hsa-mir-638	-0.738415	9.90907	0.710968	0.40191	0.759254
MIMAT0027501	hsa-miR-6800-3p	-0.66995	5.70382	0.708653	0.402674	0.759254
MI0016050	hsa-mir-3650	1.23278	5.74728	0.705226	0.403808	0.759254
MI0016066	hsa-mir-3665	1.1442	7.38422	0.704583	0.404022	0.759254
MI0011282	hsa-mir-2276	1.64829	6.9178	0.70258	0.404687	0.759254
MIMAT0031013	hsa-miR-8086	-4.5873	5.87003	0.702231	0.404804	0.759254
MI0016006	hsa-mir-3616	-1.01874	6.11092	0.687306	0.409818	0.762464
MIMAT0003273	hsa-miR-605-5p	2.44616	5.5836	0.684711	0.410699	0.762464
MI0019315	hsa-mir-5707	-1.35425	5.53475	0.682704	0.411382	0.762464
MIMAT0000450	hsa-miR-149-5p	0.226019	14.7763	0.680002	0.412305	0.762464
MI0016882	hsa-mir-4516	-4.27246	6.50283	0.679564	0.412455	0.762464
MIMAT0000257	hsa-miR-181b-5p	-1.03217	12.1508	0.68849	0.414417	0.762464
MIMAT0019831	hsa-miR-4718	-4.02585	5.91454	0.671588	0.415198	0.762464
MI0021472	hsa-mir-6165	1.83105	7.2459	0.671259	0.415312	0.762464
MIMAT0004680	hsa-miR-130b-5p	1.18052	5.46484	0.668586	0.416238	0.762464
MIMAT0019011	hsa-miR-4479	-4.88076	7.09893	0.665841	0.417241	0.762464
MIMAT0002870	hsa-miR-499a-5p	-2.17725	6.20089	0.665181	0.417422	0.762464
MIMAT0003888	hsa-miR-766-3p	-3.56069	5.64737	0.656727	0.420384	0.765039
MIMAT0000280	hsa-miR-223-3p	-1.7707	7.20566	0.655486	0.420821	0.765039
MIMAT0000231	hsa-miR-199a-5p	-2.89894	6.22455	0.646056	0.424168	0.76927
MI0000078	hsa-mir-22	-1.10581	5.03569	0.642858	0.425312	0.76927
MIMAT0000458	hsa-miR-190a-5p	-1.50028	5.8777	0.639166	0.426638	0.76927
MIMAT0004552	hsa-miR-139-3p	-0.782907	10.3062	0.636247	0.427692	0.76927
MIMAT0015070	hsa-miR-3188	-4.71187	6.43694	0.63279	0.428944	0.76927
MIMAT0004957	hsa-miR-760	-1.25115	7.32486	0.632221	0.429151	0.76927
MIMAT0000069_1	NA	-1.1546	7.25701	0.625588	0.431572	0.77097
MIMAT0000281	hsa-miR-224-5p	-3.28179	5.17244	0.620419	0.433472	0.77097
MIMAT0000265	hsa-miR-204-5p	0.156263	17.1208	0.62008	0.434376	0.77097
MIMAT0019740	hsa-miR-4665-3p	1.23242	7.02409	0.607603	0.438242	0.77097
MIMAT0022692	hsa-miR-181b-3p	-3.2841	10.5238	0.617308	0.439325	0.77097
MI0022736	hsa-mir-6889	1.22296	7.54937	0.604467	0.439422	0.77097
MIMAT0000064	hsa-let-7c-5p	0.296612	13.4032	0.599982	0.441117	0.77097
MI0022587	hsa-mir-6742	-1.10265	7.76683	0.599868	0.44116	0.77097
MIMAT0000082	hsa-miR-26a-5p	0.874714	12.0606	0.610161	0.441934	0.77097
MIMAT0003332	hsa-miR-656-3p	1.22493	8.59004	0.597236	0.44216	0.77097
MIMAT0000067	hsa-let-7f-5p	0.82128	9.10302	0.594977	0.443021	0.77097
MIMAT0001545_1	NA	-3.11016	5.48345	0.590742	0.444642	0.77097
MIMAT0000276_1	NA	0.875237	9.45976	0.58918	0.445242	0.77097
MIMAT0000268	hsa-miR-211-5p	0.951383	7.46523	0.588522	0.445495	0.77097
MI0003123	hsa-mir-488	-3.55691	5.12759	0.586978	0.44609	0.77097
MIMAT0000617	hsa-miR-200c-3p	-3.0323	7.98241	0.58685	0.44614	0.77097
MIMAT0000446	hsa-miR-127-3p	0.200204	16.099	0.583055	0.449111	0.774365
MIMAT0027041	hsa-miR-5088-3p	-3.7723	5.42947	0.5752	0.450671	0.775316
MI0016600	hsa-mir-3943	1.92342	6.29839	0.571123	0.452274	0.776337
MIMAT0000428	hsa-miR-135a-5p	-1.41998	7.59444	0.564052	0.455076	0.778806
MI0021258	hsa-mir-6124	-1.04491	7.17224	0.562389	0.455738	0.778806
MI0003662	hsa-mir-647	1.13309	6.29963	0.558787	0.45718	0.779244
MI0006428	hsa-mir-1281	1.66346	6.04456	0.553432	0.459336	0.779244
MI0017353	hsa-mir-4718	-3.25733	5.92665	0.551961	0.45993	0.779244
MI0015887	hsa-mir-4279	1.39889	5.6047	0.551672	0.460048	0.779244
MIMAT0016896	hsa-miR-4268	-3.95453	5.98871	0.538732	0.465338	0.786472
MIMAT0003239	hsa-miR-574-3p	-1.84171	5.55288	0.536196	0.466386	0.786516
MIMAT0000689	hsa-miR-99b-5p	-0.289032	12.6088	0.522802	0.471987	0.793822
MIMAT0004696	hsa-miR-323a-5p	-0.913472	9.45671	0.51844	0.473835	0.793822
MI0014175	hsa-mir-3148	-3.23264	5.49938	0.515524	0.475077	0.793822
MIMAT0004675	hsa-miR-219a-2-3p	0.255147	13.3377	0.514295	0.475602	0.793822
MIMAT0019756	hsa-miR-4674	-1.25963	7.39356	0.513198	0.476071	0.793822
MIMAT0000278	hsa-miR-221-3p	0.556337	10.489	0.503416	0.48029	0.793822
MIMAT0005899	hsa-miR-1247-5p	1.6244	6.21883	0.502059	0.480881	0.793822
MIMAT0019876	hsa-miR-122b-5p	2.74984	5.68756	0.493753	0.48452	0.793822
MI0022737	hsa-mir-6890	-1.2987	5.92435	0.492677	0.484995	0.793822
MI0016048	hsa-mir-3648-1	-0.91218	7.59451	0.492122	0.48524	0.793822
MI0015851	hsa-mir-4322	0.575759	10.9835	0.492019	0.485285	0.793822
MI0003669	hsa-mir-661	1.72727	6.34701	0.489416	0.486438	0.793822
MIMAT0000693	hsa-miR-30e-3p	-1.2013	7.68382	0.489171	0.486547	0.793822
MIMAT0026559	hsa-miR-487a-5p	1.05453	7.64405	0.489008	0.486619	0.793822
MIMAT0000441	hsa-miR-9-5p	0.21942	13.9272	0.487878	0.487121	0.793822
MIMAT0000771	hsa-miR-325	-3.94397	6.28057	0.487275	0.48739	0.793822
MI0017307	hsa-mir-4676	1.0952	6.28345	0.485307	0.488267	0.793822
MIMAT0000414	hsa-let-7g-5p	-0.231809	13.3096	0.480639	0.490359	0.795541
MI0025515	hsa-mir-7845	0.939866	7.97629	0.477326	0.491854	0.796096
MIMAT0022259	hsa-miR-5100	-0.917619	8.43246	0.475299	0.492772	0.796096
MIMAT0005950	hsa-miR-1306-3p	-1.04755	7.50733	0.47064	0.494892	0.797845
MI0018176	hsa-mir-5197	-1.13422	6.53228	0.468007	0.496098	0.798116
MI0015848	hsa-mir-4319	-1.03368	7.70997	0.460105	0.499746	0.802306
MI0016797	hsa-mir-4451	-0.831426	6.8779	0.447718	0.505557	0.809944
MI0016601	hsa-mir-3944	1.38324	5.04478	0.445477	0.506621	0.809961
MIMAT0000422_2	NA	0.351695	14.7515	0.448813	0.508926	0.811959
MIMAT0019208	hsa-miR-3074-5p	-1.088	5.91592	0.438008	0.510195	0.812297
MI0016819	hsa-mir-4468	1.04189	5.47129	0.435074	0.51161	0.812588
MIMAT0000275	hsa-miR-218-5p	0.962778	11.4941	0.440408	0.512909	0.812588
MI0000476	hsa-mir-138-1	-3.00068	7.3774	0.429345	0.514395	0.812588
MIMAT0000087	hsa-miR-30a-5p	-0.65311	9.42	0.426165	0.515952	0.812588
MIMAT0004605	hsa-miR-129-2-3p	-0.957556	8.16373	0.425992	0.516037	0.812588
MIMAT0000080	hsa-miR-24-3p	-1.13309	8.09233	0.424609	0.516717	0.812588
MI0016859	hsa-mir-4497	-0.805066	8.59535	0.416701	0.520636	0.8166
MI0017366	hsa-mir-4729	-3.25811	6.21432	0.412326	0.522827	0.8166
MIMAT0019688	hsa-miR-4632-3p	2.6324	5.98576	0.4112	0.523394	0.8166
MIMAT0000088	hsa-miR-30a-3p	0.930884	8.16229	0.406469	0.525786	0.8166
MI0016790	hsa-mir-4447	-2.87613	6.00152	0.405359	0.52635	0.8166
MIMAT0027679	hsa-miR-6889-3p	-1.06123	5.58838	0.403531	0.527282	0.8166
MI0018172	hsa-mir-5193	1.68159	6.10181	0.401855	0.528138	0.8166
MIMAT0000244	hsa-miR-30c-5p	1.67037	5.31235	0.397818	0.530212	0.8166
MIMAT0005458	hsa-miR-1224-5p	0.943763	8.88741	0.396974	0.531089	0.8166
MIMAT0000101	hsa-miR-103a-3p	2.00432	5.93339	0.395652	0.53133	0.8166
MIMAT0000258	hsa-miR-181c-5p	0.43631	10.7842	0.392083	0.533183	0.8166
MIMAT0000093	hsa-miR-93-5p	0.498973	10.6661	0.389792	0.534379	0.8166
MIMAT0000646	hsa-miR-155-5p	-0.845271	7.66379	0.388168	0.535229	0.8166
MI0020346	hsa-mir-6069	1.35281	7.88145	0.387242	0.535715	0.8166
MI0016083	hsa-mir-3682	-2.91677	6.06492	0.381956	0.538505	0.8166
MI0017301	hsa-mir-4670	2.31841	5.69658	0.380996	0.539015	0.8166
MIMAT0000426	hsa-miR-132-3p	0.52892	10.1325	0.38094	0.539044	0.8166
MI0016990	hsa-mir-3972	-0.934863	5.42455	0.378012	0.540604	0.8166
MIMAT0000068	hsa-miR-15a-5p	-0.870367	7.85764	0.377032	0.541128	0.8166
MIMAT0000510	hsa-miR-320a-3p	0.642687	10.3022	0.371084	0.544328	0.8166
MI0016964	hsa-mir-3960	1.34767	6.46891	0.369109	0.545398	0.8166
MI0022621	hsa-mir-6776	-3.11701	5.99547	0.367397	0.54633	0.8166
MIMAT0003338	hsa-miR-660-5p	0.775366	9.00532	0.366172	0.546998	0.8166
MIMAT0000760	hsa-miR-331-3p	2.26659	5.58598	0.365677	0.547268	0.8166
MIMAT0027686	hsa-miR-6893-5p	-1.32244	5.11484	0.365129	0.547567	0.8166
MI0000811	hsa-mir-148b	2.14201	5.10191	0.36472	0.547791	0.8166
MIMAT0002888	hsa-miR-532-5p	-1.4834	6.30518	0.36288	0.548801	0.8166
MIMAT0003163	hsa-miR-539-5p	2.30295	5.85419	0.362514	0.549002	0.8166
MIMAT0000460_1	NA	0.88916	5.88083	0.360319	0.550211	0.816818
MIMAT0003326	hsa-miR-663a	2.34302	6.28407	0.348691	0.556701	0.823142
MI0000480	hsa-mir-154	2.33318	5.82261	0.347292	0.557492	0.823142
MI0000475	hsa-mir-136	-1.0052	6.82965	0.346477	0.557953	0.823142
MIMAT0002815	hsa-miR-432-3p	0.873682	5.03665	0.343202	0.559816	0.823142
MIMAT0000730	hsa-miR-377-3p	-2.73992	5.86887	0.339471	0.561952	0.823142
MIMAT0001541	hsa-miR-449a	1.44912	9.09382	0.337897	0.562858	0.823142
MIMAT0007885	hsa-miR-1911-5p	-2.92323	7.57011	0.335748	0.564099	0.823142
MI0016067	hsa-mir-3666	-1.21846	7.52301	0.334924	0.564577	0.823142
MIMAT0000452	hsa-miR-154-5p	0.697696	8.99904	0.331594	0.566514	0.823142
MI0000748	hsa-mir-130b	0.944327	5.98883	0.330875	0.566935	0.823142
MIMAT0000100	hsa-miR-29b-3p	0.726431	8.89401	0.330802	0.566977	0.823142
MIMAT0019739	hsa-miR-4665-5p	-0.745621	5.71255	0.330225	0.567315	0.823142
MI0006376	hsa-mir-548f-3	0.813537	7.11046	0.328063	0.568583	0.823428
MIMAT0000267	hsa-miR-210-3p	1.18139	6.44789	0.322986	0.571584	0.826219
MI0003682	hsa-mir-658	1.21613	7.84051	0.318423	0.574308	0.827686
MI0017979	hsa-mir-5090	-2.67785	6.41533	0.317683	0.574752	0.827686
MIMAT0000424_1	NA	0.374532	12.6014	0.318953	0.576273	0.827933
MI0017304	hsa-mir-4673	1.55152	5.21474	0.312746	0.577733	0.827933
MIMAT0000423_1	NA	1.01087	11.1597	0.317343	0.578153	0.827933
MIMAT0000257_1	NA	0.723397	13.4212	0.314052	0.580119	0.829204
MI0022639	hsa-mir-6794	0.407788	10.5809	0.303555	0.583365	0.829613
MIMAT0000252	hsa-miR-7-5p	1.12247	7.50134	0.303051	0.583677	0.829613
MI0013006	hsa-mir-2861	-1.01682	7.19365	0.301707	0.584511	0.829613
MIMAT0000318	hsa-miR-200b-3p	1.0552	6.9602	0.301369	0.584721	0.829613
MI0015901	hsa-mir-4329	0.730364	8.66933	0.297202	0.587324	0.831771
MIMAT0022709	hsa-miR-652-5p	-2.45405	6.109	0.293844	0.589439	0.833232
MIMAT0027438	hsa-miR-6769a-5p	-2.81345	5.71	0.290875	0.591321	0.83382
MIMAT0000098	hsa-miR-100-5p	0.255308	12.4828	0.289774	0.592023	0.83382
MIMAT0003180	hsa-miR-487b-3p	-0.448365	10.6108	0.286361	0.594208	0.835368
MIMAT0000438	hsa-miR-152-3p	-1.5649	4.89926	0.281426	0.597397	0.836787
MI0003620	hsa-mir-607	-2.82565	7.78398	0.280157	0.598224	0.836787
MI0000085	hsa-mir-27a	-0.79788	6.16715	0.27976	0.598483	0.836787
MI0022555	hsa-mir-6720	0.885035	6.99433	0.275131	0.601519	0.839507
MI0016871	hsa-mir-4507	1.14138	5.7601	0.272249	0.603426	0.840642
MI0014253	hsa-mir-3202-2	-0.343059	6.31036	0.269479	0.605271	0.840973
MIMAT0000256_1	NA	-0.825456	13.5918	0.273012	0.605851	0.840973
MIMAT0022290	hsa-miR-5587-3p	-0.520999	5.81676	0.26682	0.607053	0.841124
MIMAT0004978	hsa-miR-935	-0.567153	9.91202	0.26421	0.608813	0.842046
MIMAT0000440	hsa-miR-191-5p	-0.209034	12.3919	0.260783	0.611142	0.843374
MIMAT0000067_1	NA	0.668546	10.1924	0.258723	0.612551	0.843374
MIMAT0004596	hsa-miR-138-2-3p	-0.698011	8.64905	0.257976	0.613064	0.843374
MI0003588	hsa-mir-581	1.85594	5.50285	0.249577	0.618894	0.849874
MIMAT0000242_1	NA	-0.542273	9.88182	0.243001	0.623545	0.854734
MIMAT0004511	hsa-miR-99a-3p	-0.799752	5.6879	0.236854	0.627963	0.859259
MI0016784	hsa-mir-4441	0.613655	8.89363	0.233604	0.630328	0.860964
MI0015895	hsa-mir-4287	-0.65361	5.27114	0.230635	0.632507	0.862408
MI0023610	hsa-mir-7150	2.10117	5.56396	0.220729	0.639903	0.870492
MIMAT0005793_1	NA	-2.27119	5.88178	0.219676	0.6407	0.870492
MIMAT0002821	hsa-miR-181d-5p	0.430919	10.0149	0.215596	0.643815	0.873181
MI0015845	hsa-mir-4316	-1.95986	5.52301	0.213813	0.645187	0.873501
MIMAT0015041	hsa-miR-1260b	-0.734587	7.47925	0.21142	0.64704	0.87447
MIMAT0000077	hsa-miR-22-3p	0.155878	13.4617	0.201324	0.654999	0.883482
MI0025753	hsa-mir-7977	-0.348661	10.2714	0.200069	0.656006	0.883482
MIMAT0000737	hsa-miR-382-5p	-0.822421	8.22417	0.192871	0.661851	0.887406
MIMAT0000435	hsa-miR-143-3p	0.205865	12.5729	0.191093	0.663314	0.887406
MI0025750	hsa-mir-7974	-1.9701	5.98199	0.191031	0.663366	0.887406
MIMAT0005792_1	NA	0.636061	5.5974	0.190826	0.663535	0.887406
MIMAT0000259	hsa-miR-182-5p	0.504446	8.45712	0.186136	0.667439	0.891077
MIMAT0004813	hsa-miR-411-3p	0.612594	7.40708	0.179382	0.673165	0.894633
MIMAT0027415	hsa-miR-6757-3p	1.75547	5.70119	0.178699	0.673752	0.894633
MI0022649	hsa-mir-6804	1.45905	5.53808	0.178026	0.67433	0.894633
MIMAT0000101_1	NA	-1.49615	7.11959	0.176316	0.675807	0.894633
MIMAT0003304	hsa-miR-634	0.488056	6.02672	0.17538	0.676619	0.894633
MIMAT0000444	hsa-miR-126-5p	0.33286	10.4819	0.171982	0.679587	0.894633
MI0000740	hsa-mir-219a-2	0.782364	7.4642	0.171223	0.680255	0.894633
MIMAT0027600	hsa-miR-6850-5p	1.2265	6.72677	0.171111	0.680354	0.894633
MI0006382	hsa-mir-1247	-0.858272	6.60022	0.170072	0.681271	0.894633
MIMAT0004911	hsa-miR-874-3p	-0.651852	7.49463	0.168887	0.682322	0.894633
MIMAT0004985	hsa-miR-942-5p	-0.584571	6.69583	0.168237	0.682899	0.894633
MIMAT0004780	hsa-miR-532-3p	-0.805993	5.75771	0.161302	0.689148	0.90006
MIMAT0000424	hsa-miR-128-3p	0.24981	13.409	0.158935	0.693287	0.90006
MIMAT0000686	hsa-miR-34c-5p	-0.605458	5.87464	0.156073	0.693964	0.90006
MIMAT0022948	hsa-miR-1292-3p	-0.604258	6.82362	0.154408	0.695517	0.90006
MI0003602	hsa-mir-590	0.762423	6.72892	0.151083	0.698647	0.90006
MIMAT0000096	hsa-miR-98-5p	0.453888	9.11664	0.15038	0.699314	0.90006
MIMAT0000227	hsa-miR-197-3p	-0.500003	6.41822	0.14808	0.70151	0.90006
MI0006324	hsa-mir-1234	-1.59882	6.70805	0.148049	0.701539	0.90006
MIMAT0000732	hsa-miR-378a-3p	-0.408842	10.0726	0.147913	0.701669	0.90006
MIMAT0000431	hsa-miR-140-5p	0.672776	7.15987	0.147159	0.702393	0.90006
MIMAT0027396	hsa-miR-6748-5p	-0.51362	7.44251	0.146644	0.70289	0.90006
MIMAT0003331	hsa-miR-655-3p	-1.744	5.73467	0.146347	0.703176	0.90006
MIMAT0000092_1	NA	0.615396	8.19082	0.146267	0.703253	0.90006
MI0022709	hsa-mir-6862-1	0.600227	5.98869	0.145781	0.703723	0.90006
MIMAT0000773	hsa-miR-346	0.282779	10.6827	0.143529	0.705911	0.90006
MIMAT0019020	hsa-miR-4486	0.563233	8.25195	0.142681	0.70674	0.90006
MIMAT0004594	hsa-miR-132-5p	-0.125975	13.4065	0.142477	0.706939	0.90006
MIMAT0004486	hsa-let-7f-1-3p	-0.359113	9.61478	0.137188	0.712178	0.905231
MI0000454	hsa-mir-137	-1.17773	4.74127	0.135253	0.714124	0.906207
MI0006406	hsa-mir-1269a	0.948068	5.28812	0.133256	0.716148	0.907278
MI0016062	hsa-mir-3661	0.546472	6.91022	0.128101	0.721455	0.909228
MI0014155	hsa-mir-3134	0.515356	4.57226	0.128164	0.721597	0.909228
MIMAT0000430	hsa-miR-138-5p	1.17716	7.02767	0.127893	0.721671	0.909228
MIMAT0004558	hsa-miR-181a-2-3p	0.531106	7.64247	0.126492	0.723135	0.909228
MIMAT0016923	hsa-miR-4329	0.227036	11.7237	0.125835	0.723825	0.909228
MIMAT0004676	hsa-miR-34b-3p	-0.287354	10.4463	0.124928	0.724781	0.909228
MI0025240	hsa-mir-7704	-0.456872	7.1885	0.123766	0.726011	0.909287
MIMAT0001618	hsa-miR-191-3p	-0.216567	11.039	0.121536	0.72839	0.910783
MIMAT0000439	hsa-miR-153-3p	0.332845	9.95853	0.11861	0.731549	0.913162
MIMAT0000752	hsa-miR-328-3p	0.117717	13.32	0.117584	0.732667	0.913162
MIMAT0000084	hsa-miR-27a-3p	0.243674	10.5672	0.116229	0.734152	0.913532
MIMAT0004484	hsa-let-7d-3p	-0.117948	13.1764	0.111131	0.739827	0.915906
MIMAT0004692	hsa-miR-340-5p	-0.559129	8.04621	0.11038	0.740675	0.915906
MIMAT0000448	hsa-miR-136-5p	0.521852	7.73109	0.107486	0.743974	0.915906
MIMAT0000066	hsa-let-7e-5p	0.500843	7.26981	0.106721	0.744854	0.915906
MIMAT0000062_2	NA	0.507756	10.9213	0.108126	0.744986	0.915906
MI0017379	hsa-mir-4741	-0.390869	9.30493	0.106265	0.745381	0.915906
MIMAT0018976	hsa-miR-4454	-0.486702	6.63178	0.106064	0.745613	0.915906
MI0017426	hsa-mir-4781	1.70764	5.143	0.104093	0.747905	0.915906
MI0003516	hsa-mir-545	0.500146	7.60963	0.104086	0.747913	0.915906
MIMAT0000753	hsa-miR-342-3p	0.263129	10.2938	0.103866	0.748171	0.915906
MIMAT0000086	hsa-miR-29a-3p	0.2672	10.6968	0.102626	0.749627	0.915906
MIMAT0000063	hsa-let-7b-5p	0.0905687	14.1544	0.102012	0.750352	0.915906
MIMAT0005789	hsa-miR-513c-5p	-0.491538	9.41796	0.0979179	0.755246	0.91823
MIMAT0004801	hsa-miR-590-3p	1.58301	5.35712	0.097547	0.755695	0.91823
MIMAT0000069	hsa-miR-16-5p	0.310029	10.16	0.0959211	0.757674	0.91823
MIMAT0001341	hsa-miR-424-5p	0.427057	7.42631	0.0950538	0.758737	0.91823
MIMAT0031095	hsa-miR-128-2-5p	0.458949	6.68762	0.0950205	0.758778	0.91823
MIMAT0000755	hsa-miR-323a-3p	-0.154211	12.4161	0.0928924	0.76141	0.91823
MI0022635	hsa-mir-6790	-0.446941	6.67923	0.0889899	0.766323	0.91823
MIMAT0005826	hsa-miR-1181	0.330789	5.79402	0.0886847	0.766712	0.91823
MIMAT0003233	hsa-miR-551b-3p	-0.496029	6.69426	0.0875098	0.768217	0.91823
MIMAT0004481	hsa-let-7a-3p	0.397646	8.23742	0.0864016	0.769647	0.91823
MIMAT0002171	hsa-miR-410-3p	-0.326115	9.89639	0.0859072	0.770362	0.91823
MI0000463	hsa-mir-153-1	1.39517	5.44601	0.084666	0.771906	0.91823
MIMAT0001629_1	NA	-0.374571	8.91115	0.0839552	0.772839	0.91823
MIMAT0004587	hsa-miR-23b-5p	-0.473702	5.82779	0.0835399	0.773386	0.91823
MIMAT0000688	hsa-miR-301a-3p	-1.1269	5.938	0.0834772	0.773468	0.91823
MI0020340	hsa-mir-1199	-0.842965	6.11698	0.0827178	0.774472	0.91823
MIMAT0022303	hsa-miR-548av-5p	-0.372965	8.09536	0.082689	0.77451	0.91823
MIMAT0000076	hsa-miR-21-5p	0.195669	12.0874	0.0825446	0.774702	0.91823
MIMAT0000083	hsa-miR-26b-5p	0.263052	10.2601	0.0822988	0.775028	0.91823
MIMAT0003247	hsa-miR-582-5p	0.470473	7.32095	0.0808978	0.776899	0.91823
MI0019133	hsa-mir-5579	-0.280121	10.1513	0.0790183	0.779437	0.91823
MI0016756	hsa-mir-378f	1.05664	4.42244	0.0788455	0.779672	0.91823
MIMAT0000222	hsa-miR-192-5p	-0.369868	7.7273	0.0782069	0.780543	0.91823
MI0003646	hsa-mir-33b	-0.341165	5.81227	0.0779358	0.780914	0.91823
MIMAT0000242	hsa-miR-129-5p	-0.39155	7.92975	0.072501	0.788498	0.919878
MIMAT0004954	hsa-miR-543	-0.41087	6.47339	0.0723885	0.788659	0.919878
MI0016012	hsa-mir-3621	0.3224	6.01246	0.0705997	0.791224	0.919878
MIMAT0003339	hsa-miR-421	-0.274225	6.02048	0.0701171	0.791922	0.919878
MIMAT0000090	hsa-miR-32-5p	0.441402	7.40951	0.0689235	0.793659	0.919878
MI0020364	NA	-0.396792	7.19052	0.0684546	0.794346	0.919878
MIMAT0000418	hsa-miR-23b-3p	0.210288	10.5999	0.068178	0.794753	0.919878
MI0000777	hsa-mir-369	-0.380205	6.17182	0.0680221	0.794982	0.919878
MIMAT0004814	hsa-miR-654-3p	-0.288942	9.97682	0.0678022	0.795306	0.919878
MIMAT0001536	hsa-miR-429	0.476994	7.65818	0.0671586	0.796258	0.919878
MIMAT0000442	hsa-miR-9-3p	0.111092	12.9673	0.0666548	0.797006	0.919878
MIMAT0000430_1	NA	0.145926	11.9818	0.0662809	0.797564	0.919878
MI0005769	hsa-mir-944	0.323856	9.12821	0.0649934	0.799497	0.919878
MIMAT0001627	hsa-miR-433-3p	-0.271458	9.59952	0.0648705	0.799682	0.919878
MI0003130	hsa-mir-202	-0.524529	5.82225	0.0644896	0.800258	0.919878
MI0003764	hsa-mir-1224	-0.931664	5.99856	0.0631948	0.802231	0.920769
MI0000683	hsa-mir-181b-2	-0.527716	8.37419	0.0597308	0.807616	0.923029
MI0031512	hsa-mir-3648-2	-0.318032	7.29033	0.0591051	0.808606	0.923029
MIMAT0000262	hsa-miR-187-3p	0.662359	8.52521	0.0590313	0.808723	0.923029
MI0006422	hsa-mir-548i-2	-0.37347	6.15747	0.058218	0.81002	0.923029
MIMAT0000422	hsa-miR-124-3p	-0.148727	11.5156	0.0581048	0.810201	0.923029
MI0003654	hsa-mir-639	-0.446168	6.47348	0.0568608	0.812204	0.923473
MIMAT0000455	hsa-miR-185-5p	-0.29736	8.86309	0.0557474	0.814017	0.923473
MI0017279	hsa-mir-4651	-0.636103	5.78064	0.0556399	0.814193	0.923473
MI0017343	hsa-mir-203b	-0.420763	5.32054	0.0517329	0.820718	0.92519
MIMAT0002174	hsa-miR-484	-0.279322	8.3507	0.0517102	0.820757	0.92519
MIMAT0000097	hsa-miR-99a-5p	0.063345	14.4078	0.0507224	0.822448	0.92519
MIMAT0005800	hsa-miR-1298-5p	0.266479	6.15437	0.0505074	0.822818	0.92519
MI0017365	hsa-mir-4728	0.626733	5.09785	0.0488794	0.82565	0.92519
MIMAT0022726	hsa-miR-1306-5p	-0.20682	9.92775	0.0486147	0.826114	0.92519
MIMAT0000733	hsa-miR-379-5p	-0.227178	9.55254	0.047332	0.828387	0.92519
MI0014249	hsa-mir-3200	-0.163416	6.94321	0.0472307	0.828568	0.92519
MIMAT0000461	hsa-miR-195-5p	0.371049	8.24371	0.0466697	0.829573	0.92519
MI0005565	hsa-mir-543	-0.340187	6.4363	0.0463649	0.830122	0.92519
MI0016437	hsa-mir-3926-2	-0.3396	6.25478	0.0459648	0.830845	0.92519
MI0025908	hsa-mir-8072	-0.255941	9.03243	0.0456968	0.831331	0.92519
MIMAT0019691	hsa-miR-4634	0.711415	4.73456	0.0456877	0.831348	0.92519
MI0003651	hsa-mir-636	0.160983	10.6501	0.044273	0.83394	0.926007
MIMAT0004677	hsa-miR-34c-3p	-0.338545	4.87428	0.0439759	0.83449	0.926007
MIMAT0018204	hsa-miR-676-3p	-0.275582	8.0353	0.0397993	0.842435	0.933476
MI0003652	hsa-mir-637	-0.276383	6.68571	0.037052	0.8479	0.936899
MI0017434	hsa-mir-4787	0.256822	8.21281	0.0370223	0.84796	0.936899
MI0016820	hsa-mir-4469	0.287452	7.53372	0.0361738	0.849691	0.937464
MIMAT0014996	hsa-miR-3131	1.56203	5.54537	0.0329811	0.856401	0.943513
MIMAT0000432	hsa-miR-141-3p	0.215046	9.65472	0.0301473	0.862643	0.947036
MIMAT0000080_1	NA	0.0640809	13.655	0.0299074	0.863185	0.947036
MI0005757	hsa-mir-935	-0.253395	5.87165	0.0296798	0.863701	0.947036
MIMAT0019735	hsa-miR-4663	1.10501	4.45002	0.029319	0.864524	0.947036
MIMAT0000420	hsa-miR-30b-5p	-0.230863	7.26676	0.0281196	0.867297	0.947577
MIMAT0026614	hsa-miR-487b-5p	1.55991	6.08177	0.0273765	0.869046	0.947577
MI0022685	hsa-mir-6839	1.20478	5.07414	0.0271854	0.8695	0.947577
MIMAT0005796	hsa-miR-1271-5p	0.203637	4.31761	0.0269976	0.869947	0.947577
MIMAT0001639	hsa-miR-409-3p	0.223469	8.28601	0.025522	0.87352	0.947893
MIMAT0019956	hsa-miR-4787-5p	0.00818802	6.60402	0.025375	0.873882	0.947893
MI0000080	hsa-mir-24-1	0.238195	7.33093	0.0251564	0.874421	0.947893
MIMAT0004548	hsa-miR-129-1-3p	0.241274	8.02881	0.0242537	0.876676	0.947893
MIMAT0000079	hsa-miR-24-1-5p	1.42008	5.4929	0.0241834	0.876854	0.947893
MI0003939	hsa-mir-2113	-0.313238	5.49586	0.0238757	0.877633	0.947893
MIMAT0004926	hsa-miR-708-5p	0.387245	5.42575	0.0232899	0.879132	0.94818
MI0003647	hsa-mir-632	-0.156619	8.9502	0.0205107	0.886519	0.954096
MI0000296	hsa-mir-219a-1	0.510015	6.15386	0.019813	0.888453	0.954096
MI0021260	hsa-mir-6126	0.221459	5.97364	0.0194521	0.889467	0.954096
MIMAT0000417	hsa-miR-15b-5p	-0.184176	7.68777	0.0194121	0.88958	0.954096
MI0025916	hsa-mir-8080	-0.214036	8.00819	0.018387	0.892516	0.954778
MI0003658	hsa-mir-643	-0.212508	8.25431	0.0183243	0.892699	0.954778
MI0003892	hsa-mir-762	0.198341	6.7062	0.0170507	0.896472	0.95721
MIMAT0000095	hsa-miR-96-5p	0.117626	10.2755	0.0167245	0.897462	0.95721
MIMAT0004485	hsa-let-7e-3p	-0.116186	9.88601	0.0153038	0.90189	0.95948
MIMAT0003340	hsa-miR-542-5p	0.174555	7.63478	0.0149414	0.903053	0.95948
MIMAT0022984	hsa-miR-5089-3p	-0.130584	9.48025	0.0148544	0.903334	0.95948
MI0017980	hsa-mir-5091	-0.167661	7.52619	0.0142078	0.905451	0.960403
MIMAT0004764	hsa-miR-490-5p	-0.0909598	10.9972	0.01299	0.909575	0.962807
MI0014160	hsa-mir-3137	-0.171721	7.74244	0.0125741	0.911029	0.962807
MI0016868	hsa-mir-4505	0.155621	6.98748	0.0124479	0.911474	0.962807
MI0000478	hsa-mir-149	0.426635	4.68133	0.0113405	0.915488	0.963536
MIMAT0001340	hsa-miR-423-3p	0.046045	12.1821	0.0110676	0.916507	0.963536
MIMAT0000255	hsa-miR-34a-5p	0.0492834	12.0563	0.0107702	0.917632	0.963536
MIMAT0000429	hsa-miR-137-3p	0.142304	8.63936	0.0107254	0.917803	0.963536
MIMAT0026477	hsa-miR-128-1-5p	1.13504	6.52481	0.0104053	0.919035	0.963536
MIMAT0000102_1	NA	-0.191827	7.6063	0.0100888	0.920271	0.963536
MIMAT0000275_1	NA	-0.134191	12.47	0.0100498	0.920935	0.963536
MI0020353	hsa-mir-6076	-0.234426	5.12738	0.00863512	0.92622	0.965972
MIMAT0000269	hsa-miR-212-3p	0.0640981	11.066	0.00858159	0.926449	0.965972
MIMAT0016854	hsa-miR-4304	-0.148172	7.25945	0.00833163	0.927525	0.965972
MI0000288	hsa-mir-212	-0.130313	6.42691	0.0081566	0.928288	0.965972
MIMAT0027619	hsa-miR-6859-3p	-0.106206	5.50744	0.00735897	0.931875	0.968395
MI0003560	hsa-mir-92b	-0.0506249	11.635	0.0066579	0.935194	0.970532
MIMAT0004553	hsa-miR-7-1-3p	-0.0943674	8.86962	0.00624663	0.937223	0.971198
MIMAT0002817	hsa-miR-495-3p	-0.167096	8.50884	0.00602174	0.938361	0.971198
MIMAT0027676	hsa-miR-6888-5p	-0.173357	6.86659	0.00511996	0.943155	0.972331
MI0003582	hsa-mir-575	0.35094	6.15388	0.00495042	0.944102	0.972331
MIMAT0019776	hsa-miR-1343-3p	-0.0832853	9.42038	0.00486035	0.944613	0.972331
MIMAT0003218	hsa-miR-92b-3p	-0.0150057	16.1578	0.00482152	0.944834	0.972331
MI0017371	hsa-mir-4734	0.0926199	6.1715	0.00465752	0.945779	0.972331
MIMAT0003882	hsa-miR-767-5p	-0.0953896	8.14441	0.00396729	0.949952	0.974922
MI0006337	hsa-mir-1204	0.099937	7.52253	0.00382844	0.950834	0.974922
MI0015876	hsa-mir-4263	0.245477	6.1515	0.00271223	0.95861	0.981586
MIMAT0000443	hsa-miR-125a-5p	0.0133384	14.8834	0.00249991	0.960261	0.981969
MIMAT0002809	hsa-miR-146b-5p	-0.0611242	9.16229	0.00229395	0.961932	0.982372
MI0014212	hsa-mir-3178	0.0716984	6.72047	0.00188736	0.965468	0.982405
MIMAT0000062	hsa-let-7a-5p	0.0441487	10.4284	0.00188728	0.965469	0.982405
MIMAT0021044	hsa-miR-5010-3p	0.832427	6.06641	0.00185148	0.965797	0.982405
MIMAT0000074_1	NA	-0.0638897	7.1114	0.00163336	0.967874	0.983217
MIMAT0031180	hsa-miR-7977	-0.0276976	10.4587	0.00134792	0.970814	0.984628
MI0017294	hsa-mir-4664	-0.0827966	7.71243	0.00125623	0.971824	0.984628
MIMAT0000254	hsa-miR-10b-5p	0.0863288	9.47553	0.00112989	0.973327	0.984661
MI0015834	hsa-mir-4303	0.127237	5.60543	0.00103557	0.974417	0.984661
MIMAT0000416	hsa-miR-1-3p	0.04652	5.84777	0.000901366	0.976132	0.985099
MIMAT0000703	hsa-miR-361-5p	0.0773523	5.62969	0.000720355	0.978662	0.986358
MIMAT0000253	hsa-miR-10a-5p	-0.0186772	10.1412	0.000243481	0.987594	0.994057
MI0016052	hsa-mir-3652	-0.0405773	7.29985	0.000163473	0.989834	0.99501
MIMAT0003322	hsa-miR-652-3p	-0.00728907	10.7982	8.37E-05	0.992725	0.996613
MIMAT0002814	hsa-miR-432-5p	-0.00564597	10.7894	4.82E-05	0.994482	0.997075
MIMAT0030019	hsa-miR-7704	0.00474038	6.24982	1.20E-05	0.997251	0.99855
MI0000737	hsa-mir-200a	0.0516752	6.19627	1.15E-06	0.999148	0.999148
