# Supplementary material for: Small RNA signatures of acute ischemic stroke in L1CAM positive extracellular vesicles
Source: Sci Rep. 2024 Jun 12;14:13560. doi: 10.1038/s41598-024-63633-4 (PMC11169361; doi:10.1038/s41598-024-63633-4)
Supplement: Supplementary file 5 — Supplementary Table S4. [file 41598_2024_63633_MOESM5_ESM.xlsx]

## Sheet: Suppl_table_4_other ncRNA_AIS v
Ensembl GeneID	Biotype	logFC	logCPM	F	PValue	FDR
ENSG00000206833	snRNA	-8.20057	2.24969	27.7934	2.64E-06	0.0164565
ENSG00000207248	snRNA	-8.31123	2.6389	25.0751	6.72E-06	0.0208939
ENSG00000222895	snRNA	-7.31839	1.98365	23.1205	1.34E-05	0.0278466
ENSG00000224000	lincRNA	-7.24844	2.83132	22.1853	1.88E-05	0.0292998
ENSG00000199880	snRNA	8.99303	4.18374	18.346	9.10E-05	0.0322431
ENSG00000231505	lincRNA	-5.69963	3.65547	21.1269	2.78E-05	0.0322431
ENSG00000266774	lincRNA	7.50029	3.33109	18.1635	8.55E-05	0.0322431
ENSG00000277602	lincRNA	-5.05775	3.29526	17.9699	9.22E-05	0.0322431
ENSG00000280515	lincRNA	-6.20599	3.22354	19.9566	4.31E-05	0.0322431
ENSG00000273009	lincRNA	7.37834	3.17856	18.1855	8.48E-05	0.0322431
ENSG00000260328	lincRNA	-6.70346	3.13637	18.9719	6.26E-05	0.0322431
ENSG00000275173	lincRNA	-6.05842	2.44798	17.6714	0.000103642	0.0322431
ENSG00000268129	lincRNA	-6.86052	2.37405	19.1189	5.92E-05	0.0322431
ENSG00000233336	lincRNA	-6.75427	2.16542	17.8715	9.58E-05	0.0322431
ENSG00000226578	lincRNA	-6.82289	1.96981	19.9858	4.26E-05	0.0322431
ENSG00000229271	lincRNA	7.19525	1.96032	18.5623	7.33E-05	0.0322431
ENSG00000212368	snRNA	7.23963	1.85476	18.338	7.99E-05	0.0322431
ENSG00000229345	lincRNA	-5.02292	1.46084	18.0601	8.90E-05	0.0322431
ENSG00000252710	snRNA	-5.80651	1.42704	20.7998	3.14E-05	0.0322431
ENSG00000271789	lincRNA	-5.67359	1.06795	17.7047	0.0001023	0.0322431
ENSG00000260239	lincRNA	5.2792	4.53884	16.8054	0.000145872	0.0324148
ENSG00000271874	lincRNA	-4.97414	4.16008	16.8626	0.00014259	0.0324148
ENSG00000199609	rRNA	-6.48928	2.38621	17.5176	0.000110089	0.0324148
ENSG00000200231	snRNA	7.37801	2.21802	17.097	0.000129939	0.0324148
ENSG00000223293	rRNA	7.0835	2.12952	17.3441	0.000117863	0.0324148
ENSG00000251244	lincRNA	6.69619	1.98193	17.0612	0.000131791	0.0324148
ENSG00000264693	lincRNA	-5.70084	1.56819	16.9173	0.000139525	0.0324148
ENSG00000274825	lincRNA	-6.13546	1.4649	18.0542	0.000124804	0.0324148
ENSG00000224404	lincRNA	-6.11294	2.9838	16.4862	0.000165666	0.0324696
ENSG00000275852	lincRNA	7.64101	2.85618	16.4662	0.000166993	0.0324696
ENSG00000244382	lincRNA	-5.96493	2.31041	16.6528	0.000155004	0.0324696
ENSG00000234692	lincRNA	-5.45928	1.75025	16.5963	0.000158537	0.0324696
ENSG00000237498	lincRNA	-6.51994	2.56173	16.2829	0.000179717	0.0338848
ENSG00000241679	processed_transcript	5.97853	1.39889	16.126	0.000191411	0.0350282
ENSG00000273925	lincRNA	7.07299	3.52931	15.7518	0.000222619	0.0355163
ENSG00000215014	lincRNA	-4.84123	2.5086	15.885	0.000210942	0.0355163
ENSG00000260011	lincRNA	7.34988	1.95183	16.4896	0.000215088	0.0355163
ENSG00000201348	snoRNA	6.52568	1.33595	16.4257	0.000220308	0.0355163
ENSG00000251924	rRNA	-5.77699	1.26078	15.8312	0.000215579	0.0355163
ENSG00000237790	lincRNA	6.63399	2.62874	15.5104	0.000245537	0.0365715
ENSG00000260450	lincRNA	7.24724	1.95417	16.1238	0.000246866	0.0365715
ENSG00000255670	lincRNA	-5.26302	1.66473	15.5232	0.000244265	0.0365715
ENSG00000248567	lincRNA	-5.25034	3.05362	15.2963	0.00026793	0.0371461
ENSG00000202216	snoRNA	9.06453	2.9561	16.6082	0.000265523	0.0371461
ENSG00000258935	lincRNA	-5.68991	2.84463	15.2896	0.000268656	0.0371461
ENSG00000223742	lincRNA	6.67403	2.71328	15.2027	0.000278377	0.0372647
ENSG00000258902	lincRNA	6.58706	2.06508	15.1755	0.000281491	0.0372647
ENSG00000223874	lincRNA	6.23353	3.12212	15.04	0.000297554	0.0385704
ENSG00000253510	lincRNA	5.38816	4.12732	14.909	0.000314006	0.0398723
ENSG00000262074	snoRNA	6.09122	2.11521	14.8179	0.000325996	0.040567
ENSG00000255327	lincRNA	-5.5373	4.38847	14.5581	0.000362953	0.0417665
ENSG00000223695	lincRNA	-4.82192	3.88372	14.4824	0.000374478	0.0417665
ENSG00000236892	lincRNA	-4.96003	2.46914	14.5759	0.000360248	0.0417665
ENSG00000255686	lincRNA	-5.95493	2.32317	14.4367	0.00038164	0.0417665
ENSG00000283503	lincRNA	-5.75184	2.03185	14.3886	0.000389337	0.0417665
ENSG00000265786	lincRNA	-5.40125	1.986	14.3908	0.000388984	0.0417665
ENSG00000214650	lincRNA	-5.32967	1.95912	14.657	0.00034837	0.0417665
ENSG00000222355	snRNA	6.11067	1.15682	14.4011	0.000387327	0.0417665
ENSG00000243832	lincRNA	-4.94063	3.39294	14.2372	0.00041463	0.0437259
ENSG00000230647	lincRNA	6.04858	2.91624	14.0397	0.000450229	0.0455994
ENSG00000264229	snRNA	-5.05281	1.44406	14.0678	0.000444988	0.0455994
ENSG00000273180	lincRNA	-5.3728	0.938246	14.0178	0.000454381	0.0455994
ENSG00000272654	lincRNA	5.71043	3.67399	13.948	0.000467838	0.0462046
ENSG00000202233	snoRNA	6.58485	2.98992	13.8418	0.000489135	0.0466996
ENSG00000242190	lincRNA	6.62171	2.07047	13.8116	0.000495367	0.0466996
ENSG00000272764	lincRNA	6.09188	1.96614	13.8556	0.000486305	0.0466996
ENSG00000254606	lincRNA	4.7597	4.68396	13.6702	0.000525711	0.0467917
ENSG00000267240	lincRNA	6.32067	4.07006	13.6021	0.000541045	0.0467917
ENSG00000257849	lincRNA	6.0357	3.39776	13.5977	0.000542001	0.0467917
ENSG00000276417	lincRNA	6.08011	3.30554	13.7333	0.000511926	0.0467917
ENSG00000242375	lincRNA	6.3734	2.51237	13.5578	0.000551201	0.0467917
ENSG00000279240	lincRNA	-5.33874	2.35662	13.5351	0.000556507	0.0467917
ENSG00000199629	snRNA	6.03088	1.96572	13.5362	0.00055624	0.0467917
ENSG00000225091	snoRNA	7.62958	1.72881	14.5811	0.000551102	0.0467917
ENSG00000273272	lincRNA	5.53603	3.12383	13.4725	0.000571407	0.0469148
ENSG00000258844	lincRNA	-5.47754	1.74337	13.4657	0.000573051	0.0469148
ENSG00000270071	lincRNA	-5.691	2.68935	13.0752	0.000676271	0.0546462
ENSG00000255102	lincRNA	6.5543	2.3217	12.9687	0.0007077	0.0564527
ENSG00000239661	lincRNA	6.84288	2.98483	12.8635	0.000740211	0.0582987
ENSG00000248474	lincRNA	-4.16871	3.53046	12.8029	0.000759644	0.0589121
ENSG00000206709	snRNA	6.39574	1.55872	12.7806	0.000766937	0.0589121
ENSG00000277350	lincRNA	6.02331	3.57343	12.7274	0.000784627	0.059536
ENSG00000225857	lincRNA	4.96401	3.8305	12.6691	0.000804488	0.0599005
ENSG00000233096	lincRNA	5.98463	2.61164	12.657	0.000808685	0.0599005
ENSG00000202056	rRNA	4.8879	5.05107	12.4082	0.000928257	0.0604083
ENSG00000234546	lincRNA	-4.74864	4.74319	12.3936	0.000940471	0.0604083
ENSG00000228334	lincRNA	4.68429	3.84547	12.3347	0.00092909	0.0604083
ENSG00000229697	lincRNA	5.54482	3.23882	12.5348	0.000852308	0.0604083
ENSG00000278448	lincRNA	5.76329	3.14948	12.2801	0.000951286	0.0604083
ENSG00000252948	snRNA	6.14671	3.12583	12.4375	0.000888783	0.0604083
ENSG00000259870	lincRNA	5.9095	3.09829	12.5388	0.000850811	0.0604083
ENSG00000269954	lincRNA	6.38196	2.87113	12.3556	0.000920748	0.0604083
ENSG00000233593	processed_transcript	-3.98	2.67727	12.3283	0.000931683	0.0604083
ENSG00000125899	lincRNA	6.4617	2.20317	12.3738	0.000913553	0.0604083
ENSG00000270123	vaultRNA	-5.62783	1.88724	12.4912	0.00086843	0.0604083
ENSG00000236968	lincRNA	-4.85535	1.66683	12.2797	0.000951464	0.0604083
ENSG00000231265	lincRNA	5.36184	1.60219	12.5663	0.000840832	0.0604083
ENSG00000272160	snRNA	-4.82444	1.51577	12.4883	0.00086953	0.0604083
ENSG00000227360	lincRNA	-5.20836	2.54413	12.2475	0.000964802	0.0606363
ENSG00000200408	rRNA	-4.82468	2.22451	12.1656	0.000999666	0.0621992
ENSG00000223761	lincRNA	5.6659	3.38218	12.039	0.00105616	0.0650341
ENSG00000233656	lincRNA	5.97442	2.31724	11.9871	0.00108028	0.0650341
ENSG00000233358	lincRNA	-5.67471	1.99543	11.9727	0.00108704	0.0650341
ENSG00000226375	lincRNA	-5.18375	1.91739	11.978	0.00108453	0.0650341
ENSG00000226676	lincRNA	5.81241	3.0826	11.9336	0.00110571	0.0655211
ENSG00000267658	lincRNA	5.40936	2.58325	11.7996	0.00117229	0.068811
ENSG00000227917	lincRNA	4.08967	4.44097	11.7494	0.00119832	0.0696816
ENSG00000264026	lincRNA	5.27112	3.6786	11.6551	0.00124881	0.0719452
ENSG00000260642	lincRNA	-5.67535	2.96225	11.4869	0.00134451	0.075365
ENSG00000260505	lincRNA	5.52459	2.37268	11.5038	0.00133452	0.075365
ENSG00000272777	lincRNA	-4.61486	1.60612	11.5253	0.001322	0.075365
ENSG00000226854	lincRNA	-5.45515	2.47719	11.4564	0.00136265	0.0756999
ENSG00000253686	lincRNA	1.15757	8.84079	11.2916	0.00151203	0.0786585
ENSG00000199350	rRNA	5.99366	4.2188	11.3711	0.00146862	0.0786585
ENSG00000261298	lincRNA	-4.2637	3.47987	11.2434	0.00149688	0.0786585
ENSG00000261095	lincRNA	5.23889	3.26431	11.325	0.00144386	0.0786585
ENSG00000230645	lincRNA	5.53624	2.8368	11.3128	0.00145168	0.0786585
ENSG00000232494	lincRNA	4.96326	1.66416	11.2131	0.00151704	0.0786585
ENSG00000223842	lincRNA	4.8205	1.56464	11.2969	0.00146189	0.0786585
ENSG00000272335	lincRNA	-3.95014	1.21604	11.2336	0.0015034	0.0786585
ENSG00000267038	lincRNA	5.44485	1.84146	11.1932	0.00153049	0.0787003
ENSG00000261008	lincRNA	-0.668678	10.6631	11.1091	0.00158855	0.0792036
ENSG00000223469	lincRNA	-4.32634	2.5479	11.0895	0.00160241	0.0792036
ENSG00000243345	lincRNA	5.539	2.53298	11.1152	0.00158426	0.0792036
ENSG00000230285	lincRNA	5.27954	2.43323	11.1513	0.00155912	0.0792036
ENSG00000269834	processed_transcript	5.57191	2.16234	11.0874	0.00160393	0.0792036
ENSG00000226134	lincRNA	5.10894	2.89023	11.048	0.00163222	0.0799657
ENSG00000225012	lincRNA	-4.10722	2.38872	11.0015	0.0016663	0.0805718
ENSG00000264265	lincRNA	-4.42611	1.73174	10.9958	0.00167049	0.0805718
ENSG00000185700	lincRNA	5.72034	2.59817	10.9587	0.00169828	0.0812825
ENSG00000233534	lincRNA	5.18341	1.57587	10.9181	0.00172922	0.0821313
ENSG00000246526	lincRNA	-3.68112	3.7784	10.9007	0.00174271	0.0821451
ENSG00000232504	lincRNA	-4.20398	1.83285	10.7934	0.0018281	0.0855219
ENSG00000254746	processed_transcript	-4.69423	2.51788	10.7235	0.00188607	0.0875756
ENSG00000272217	lincRNA	-4.45672	2.90587	10.6528	0.00194669	0.0884613
ENSG00000273723	lincRNA	5.1735	2.11351	10.6515	0.0019478	0.0884613
ENSG00000201770	snRNA	5.81054	1.58372	10.6527	0.00194679	0.0884613
ENSG00000274712	lincRNA	4.27726	3.35679	10.6321	0.00196483	0.0885883
ENSG00000259108	lincRNA	-3.73168	2.79483	10.5464	0.00204181	0.08884
ENSG00000260166	lincRNA	5.7058	1.96812	10.5518	0.00203685	0.08884
ENSG00000248029	lincRNA	4.92793	1.96452	10.6014	0.00199203	0.08884
ENSG00000258689	lincRNA	-3.7988	1.89693	10.5604	0.00202899	0.08884
ENSG00000230941	lincRNA	4.89445	1.60146	10.5864	0.00200548	0.08884
ENSG00000230628	lincRNA	-4.97556	2.85072	10.4355	0.0021461	0.08902
ENSG00000248656	lincRNA	5.49294	2.71926	10.4403	0.00214151	0.08902
ENSG00000236975	lincRNA	-4.28963	2.25559	10.481	0.00210261	0.08902
ENSG00000275383	lincRNA	-4.16867	2.14933	10.4831	0.00210067	0.08902
ENSG00000212595	rRNA	5.57956	2.14315	10.4642	0.0021186	0.08902
ENSG00000242553	lincRNA	-4.03001	1.68106	10.5172	0.00206876	0.08902
ENSG00000256286	lincRNA	-4.47841	1.62398	10.4542	0.00212815	0.08902
ENSG00000254661	lincRNA	-2.13165	7.02391	10.3953	0.00218535	0.0891163
ENSG00000262006	lincRNA	-4.11707	2.41397	10.4037	0.00217702	0.0891163
ENSG00000263622	lincRNA	-3.91442	2.00933	10.3891	0.00219139	0.0891163
ENSG00000270279	lincRNA	-4.64725	2.67527	10.3046	0.00227653	0.0908514
ENSG00000252346	rRNA	5.40522	2.41039	10.3137	0.00226716	0.0908514
ENSG00000201448	snoRNA	5.40159	2.25558	10.2891	0.00229246	0.0908514
ENSG00000250706	lincRNA	5.33235	2.17142	10.2931	0.00228832	0.0908514
ENSG00000257366	lincRNA	-3.68477	3.7422	10.2516	0.00233168	0.0918209
ENSG00000237461	lincRNA	4.84721	1.46115	10.2261	0.00235867	0.0922997
ENSG00000232618	lincRNA	4.60196	3.45856	10.1923	0.00239496	0.0931339
ENSG00000227157	lincRNA	-4.08175	1.57757	10.1557	0.00243504	0.0941046
ENSG00000258526	lincRNA	-2.74853	5.49714	10.103	0.00249383	0.0946135
ENSG00000230234	lincRNA	-4.36895	2.72719	10.1156	0.00247967	0.0946135
ENSG00000259971	lincRNA	-4.2804	1.12041	10.126	0.00246801	0.0946135
ENSG00000256695	lincRNA	-4.81994	1.93055	10.0795	0.00252057	0.0950483
ENSG00000230403	lincRNA	4.56534	2.79093	10.0519	0.00255232	0.095666
ENSG00000259610	lincRNA	5.18492	4.29445	9.95439	0.00266794	0.0986157
ENSG00000229379	lincRNA	-4.33246	2.7778	9.94172	0.00268337	0.0986157
ENSG00000280916	lincRNA	-4.68287	2.14085	9.91682	0.00271395	0.0986157
ENSG00000264243	lincRNA	4.95528	1.82137	9.94674	0.00267724	0.0986157
ENSG00000276121	lincRNA	-4.195	1.81377	9.9049	0.00272872	0.0986157
ENSG00000225399	lincRNA	-4.35759	1.66061	9.89426	0.00274197	0.0986157
ENSG00000259868	processed_transcript	-3.97548	1.12958	9.93219	0.00269503	0.0986157
ENSG00000228951	lincRNA	4.4279	4.15182	9.87046	0.00277187	0.0991182
ENSG00000283383	lincRNA	4.3649	3.91116	9.79891	0.00286382	0.101424
ENSG00000233081	lincRNA	4.54326	3.33037	9.795	0.00286894	0.101424
ENSG00000260838	lincRNA	4.77756	4.78157	9.7727	0.0028983	0.101685
ENSG00000226935	lincRNA	-4.84075	2.59785	9.76462	0.00290902	0.101685
ENSG00000283627	lincRNA	4.70301	1.81896	9.69626	0.00300138	0.103642
ENSG00000224910	lincRNA	4.60521	1.67743	9.68639	0.00301497	0.103642
ENSG00000261204	lincRNA	-3.69252	1.62002	9.7062	0.00298777	0.103642
ENSG00000229625	lincRNA	5.49497	1.96223	9.65063	0.00306476	0.104774
ENSG00000261368	lincRNA	4.74759	1.74807	9.60448	0.00313027	0.106429
ENSG00000237880	lincRNA	-3.82521	3.31741	9.558	0.00319775	0.107548
ENSG00000241336	lincRNA	5.31764	2.90717	9.55863	0.00319682	0.107548
ENSG00000215560	lincRNA	5.28244	2.60973	9.51789	0.0032572	0.108959
ENSG00000273113	lincRNA	4.62452	1.68507	9.45146	0.00335825	0.111738
ENSG00000269524	lincRNA	-4.30884	1.48783	9.43644	0.00338156	0.111915
ENSG00000263494	lincRNA	-1.08734	10.7291	10.2584	0.00348721	0.114801
ENSG00000223351	lincRNA	-2.77462	5.62709	9.35611	0.00350909	0.114913
ENSG00000235343	lincRNA	3.71906	3.87505	9.31209	0.00358112	0.116051
ENSG00000224132	lincRNA	-3.74483	1.76487	9.31825	0.00357095	0.116051
ENSG00000225563	lincRNA	5.49561	2.87771	9.28987	0.00361807	0.116641
ENSG00000231601	lincRNA	4.92583	2.27027	9.26532	0.00365935	0.117227
ENSG00000277863	lincRNA	4.64587	1.76937	9.25671	0.00367395	0.117227
ENSG00000253108	lincRNA	-3.8774	1.85661	9.23747	0.00370679	0.117672
ENSG00000253604	lincRNA	4.52679	2.41377	9.21146	0.00375169	0.118492
ENSG00000272983	lincRNA	-3.4483	2.04134	9.15139	0.00385755	0.121221
ENSG00000228877	lincRNA	1.84077	7.66503	9.42421	0.00393821	0.122518
ENSG00000251915	rRNA	-5.04563	2.19914	9.10849	0.00393509	0.122518
ENSG00000272459	lincRNA	-3.70125	1.78846	9.06862	0.0040086	0.124087
ENSG00000232316	lincRNA	4.86849	2.3667	9.01099	0.00411746	0.126826
ENSG00000261433	lincRNA	-3.41052	3.64908	8.9856	0.00416639	0.127701
ENSG00000255269	lincRNA	4.53439	2.69438	8.93471	0.00426633	0.12886
ENSG00000248943	lincRNA	4.71328	2.17949	8.94082	0.00425419	0.12886
ENSG00000200296	snRNA	4.55877	1.76123	8.94237	0.00425112	0.12886
ENSG00000249362	lincRNA	-4.16621	2.98596	8.91799	0.0042997	0.12924
ENSG00000248456	lincRNA	3.58255	5.26622	8.90125	0.00433342	0.129628
ENSG00000265114	lincRNA	-4.97457	1.59905	8.87455	0.00438773	0.130624
ENSG00000254626	lincRNA	-3.12288	4.02037	8.86258	0.00441232	0.130731
ENSG00000253116	lincRNA	-3.24429	3.69758	8.83667	0.00446604	0.131216
ENSG00000263176	lincRNA	5.02146	2.28079	8.83436	0.00447088	0.131216
ENSG00000273348	lincRNA	-4.82977	3.01617	8.80671	0.00452903	0.132299
ENSG00000229630	lincRNA	4.18085	3.08424	8.77695	0.0045925	0.133526
ENSG00000225107	lincRNA	-4.02448	3.49679	8.74942	0.00465207	0.134629
ENSG00000278611	lincRNA	3.70419	4.04538	8.72825	0.00469842	0.134717
ENSG00000270104	lincRNA	-4.74141	3.30361	8.73189	0.00469041	0.134717
ENSG00000273788	snoRNA	6.01352	3.51353	8.67536	0.00481637	0.136068
ENSG00000266877	lincRNA	-4.62719	3.4114	8.67915	0.00480782	0.136068
ENSG00000278192	lincRNA	4.89898	2.51342	8.67823	0.00480989	0.136068
ENSG00000226037	lincRNA	-4.11923	1.60218	8.66801	0.00483301	0.136068
ENSG00000252508	snRNA	4.46935	1.8253	8.61285	0.00495983	0.138573
ENSG00000270996	lincRNA	-5.48235	1.71491	8.60997	0.00496653	0.138573
ENSG00000253280	lincRNA	-3.51055	2.00142	8.58572	0.00502346	0.139536
ENSG00000260411	lincRNA	4.05464	2.96733	8.56599	0.00507031	0.140211
ENSG00000260364	lincRNA	4.85753	2.58451	8.54041	0.00513171	0.141281
ENSG00000259235	lincRNA	-3.17309	1.52067	8.50761	0.00521159	0.142848
ENSG00000271390	lincRNA	5.49233	2.25637	8.4945	0.00524386	0.143102
ENSG00000254111	lincRNA	-3.97042	2.09937	8.48227	0.00527419	0.143301
ENSG00000224565	lincRNA	1.69326	6.59211	8.4551	0.00534221	0.144518
ENSG00000227364	lincRNA	-3.80123	2.05287	8.37442	0.00554967	0.149481
ENSG00000252179	rRNA	-4.00883	2.13884	8.36338	0.00557871	0.149615
ENSG00000280639	lincRNA	4.39076	5.20964	8.40478	0.00570698	0.152398
ENSG00000272942	lincRNA	4.1453	3.26579	8.2476	0.00589314	0.15603
ENSG00000240573	lincRNA	-3.55201	2.35387	8.25348	0.00587672	0.15603
ENSG00000258028	lincRNA	-4.86897	2.1854	8.23507	0.00592826	0.156295
ENSG00000261219	lincRNA	4.33724	2.34829	8.10261	0.00631347	0.165749
ENSG00000224610	lincRNA	-3.71442	2.08003	8.0641	0.00643037	0.167405
ENSG00000250958	lincRNA	3.87779	1.72806	8.06844	0.00641709	0.167405
ENSG00000251488	lincRNA	4.72256	2.2677	8.02043	0.00656567	0.170215
ENSG00000264920	processed_transcript	4.44668	1.28925	7.99219	0.00665479	0.17181
ENSG00000237753	lincRNA	-2.47693	5.81753	7.96171	0.00675238	0.172213
ENSG00000259447	lincRNA	-3.4575	5.71256	7.96138	0.00675344	0.172213
ENSG00000247993	lincRNA	-4.42656	3.25337	7.97582	0.00670702	0.172213
ENSG00000261028	lincRNA	0.824931	9.52042	8.00574	0.00679622	0.172596
ENSG00000226380	lincRNA	1.60215	7.68893	8.10667	0.00686358	0.173598
ENSG00000253217	lincRNA	-3.51834	1.33942	7.86179	0.00708311	0.178426
ENSG00000272226	lincRNA	-3.16017	1.59035	7.83356	0.00717961	0.180127
ENSG00000229243	lincRNA	2.50408	5.76309	7.76514	0.00741932	0.181744
ENSG00000250417	lincRNA	3.16217	5.04449	7.77244	0.00739333	0.181744
ENSG00000236471	lincRNA	3.81052	4.14776	7.77245	0.00739329	0.181744
ENSG00000232448	lincRNA	5.07385	3.0495	7.79664	0.00738381	0.181744
ENSG00000207274	snoRNA	4.57424	1.73479	7.76699	0.00741271	0.181744
ENSG00000273765	lincRNA	-4.41791	1.3006	7.76916	0.00740499	0.181744
ENSG00000269549	lincRNA	-3.83477	1.48981	7.73434	0.00752996	0.183731
ENSG00000239008	snoRNA	5.14527	2.12892	7.72409	0.00756718	0.183787
ENSG00000264215	lincRNA	3.7064	1.76173	7.71746	0.00759134	0.183787
ENSG00000231914	lincRNA	-3.45627	3.82218	7.70652	0.0076314	0.183924
ENSG00000283075	lincRNA	4.62429	1.98572	7.69981	0.0076561	0.183924
ENSG00000255605	lincRNA	3.89779	1.45005	7.68755	0.00770141	0.184301
ENSG00000276993	lincRNA	-4.11034	2.36947	7.66184	0.00779737	0.185173
ENSG00000274678	lincRNA	-3.65648	1.51993	7.66935	0.0077692	0.185173
ENSG00000255801	lincRNA	2.09355	10.0208	8.29472	0.00798766	0.186658
ENSG00000252315	rRNA	-5.73391	3.3421	7.64616	0.00795045	0.186658
ENSG00000255945	lincRNA	-4.11992	3.32988	7.60662	0.00800777	0.186658
ENSG00000256568	lincRNA	3.87936	3.20026	7.60607	0.0080099	0.186658
ENSG00000250508	lincRNA	-3.17135	1.72383	7.62392	0.00794122	0.186658
ENSG00000225718	lincRNA	0.861683	8.93586	7.57911	0.00811511	0.188404
ENSG00000278884	lincRNA	2.87914	4.5419	7.55387	0.00821436	0.189474
ENSG00000234640	lincRNA	-3.03833	4.41102	7.54428	0.00825255	0.189474
ENSG00000265055	lincRNA	3.88591	4.05669	7.55056	0.0082275	0.189474
ENSG00000254173	lincRNA	-5.54503	3.23467	7.52796	0.00831793	0.190273
ENSG00000265443	lincRNA	-4.14426	4.26739	7.50992	0.00839079	0.191236
ENSG00000230668	lincRNA	3.61929	2.68443	7.45506	0.0086167	0.195668
ENSG00000253140	lincRNA	3.83747	3.84183	7.38072	0.00893311	0.202116
ENSG00000233124	lincRNA	2.13757	5.87874	7.37267	0.0089681	0.202172
ENSG00000232259	lincRNA	-3.82799	0.860496	7.34279	0.00909929	0.204389
ENSG00000229195	lincRNA	4.04246	1.98611	7.32425	0.00918166	0.205498
ENSG00000249521	lincRNA	-2.95526	1.63308	7.28145	0.00937492	0.209071
ENSG00000201822	rRNA	3.79508	4.43888	7.26693	0.0094695	0.210426
ENSG00000277763	lincRNA	4.16543	2.5976	7.18771	0.00981344	0.216522
ENSG00000272727	lincRNA	4.08018	1.31491	7.18946	0.00980506	0.216522
ENSG00000264451	lincRNA	3.03771	4.80187	7.13324	0.0100782	0.21773
ENSG00000277938	lincRNA	4.13905	3.57959	7.13579	0.0100656	0.21773
ENSG00000201628	snRNA	4.54082	2.53608	7.1413	0.0100385	0.21773
ENSG00000272711	lincRNA	3.80882	2.14164	7.16197	0.00993761	0.21773
ENSG00000225750	lincRNA	4.61585	1.85402	7.13979	0.010046	0.21773
ENSG00000276874	lincRNA	-3.07026	1.19425	7.14736	0.0100088	0.21773
ENSG00000235519	lincRNA	4.0208	2.47255	7.09748	0.0102561	0.220807
ENSG00000279750	lincRNA	-3.02351	3.47744	7.08629	0.0103124	0.221255
ENSG00000253778	lincRNA	1.40951	8.58001	7.46791	0.0105834	0.226264
ENSG00000269929	lincRNA	-4.85636	1.27605	7.0266	0.0106186	0.226264
ENSG00000261818	lincRNA	0.772372	9.44457	6.97155	0.0110674	0.234223
ENSG00000253214	lincRNA	-2.75284	4.63575	6.94508	0.0110524	0.234223
ENSG00000238941	snRNA	4.8453	1.91804	7.30716	0.0111608	0.235398
ENSG00000241475	lincRNA	3.33367	3.48023	6.90958	0.0112472	0.235623
ENSG00000253236	lincRNA	-3.24215	1.70668	6.91276	0.0112296	0.235623
ENSG00000225226	lincRNA	-1.30441	7.1384	6.84339	0.0116201	0.242352
ENSG00000235461	lincRNA	-4.80165	2.40051	6.83883	0.0116463	0.242352
ENSG00000274292	lincRNA	3.85786	3.83039	6.81625	0.0117768	0.244251
ENSG00000273487	lincRNA	3.6316	1.40792	6.7946	0.0119034	0.246056
ENSG00000272180	lincRNA	-3.85808	2.87101	6.76288	0.0120915	0.249117
ENSG00000236849	lincRNA	4.36209	1.79083	6.74846	0.0121781	0.250072
ENSG00000267339	lincRNA	1.07463	7.96461	6.72799	0.012302	0.250141
ENSG00000236897	lincRNA	3.40841	3.68592	6.73193	0.0122781	0.250141
ENSG00000264964	lincRNA	-4.2528	2.54221	6.74048	0.0122262	0.250141
ENSG00000226486	lincRNA	1.13018	10.4613	7.24433	0.0123705	0.250714
ENSG00000258594	lincRNA	3.15064	4.08947	6.67207	0.0126476	0.252475
ENSG00000267446	lincRNA	3.48232	3.98766	6.67005	0.0126603	0.252475
ENSG00000232947	lincRNA	-3.39362	3.92268	6.67216	0.012647	0.252475
ENSG00000283293	snRNA	4.1662	3.0794	6.68092	0.0125922	0.252475
ENSG00000235933	lincRNA	3.22039	2.43189	6.69562	0.0125008	0.252475
ENSG00000181798	lincRNA	-3.39069	3.02271	6.65644	0.0127461	0.253366
ENSG00000272243	lincRNA	-3.75028	2.80062	6.65007	0.0127864	0.253366
ENSG00000225790	lincRNA	3.66729	2.80914	6.63321	0.0128938	0.253878
ENSG00000280752	lincRNA	-3.47467	2.79202	6.63538	0.01288	0.253878
ENSG00000260385	lincRNA	-5.54143	3.39205	6.62095	0.0129726	0.254622
ENSG00000232505	lincRNA	-1.74785	6.52024	6.59549	0.0131377	0.254735
ENSG00000231551	lincRNA	3.24195	3.79071	6.61354	0.0130204	0.254735
ENSG00000228750	lincRNA	-2.93679	3.3577	6.59482	0.0131421	0.254735
ENSG00000228889	lincRNA	-4.58576	3.25269	6.59638	0.0131319	0.254735
ENSG00000237643	lincRNA	3.91913	4.53206	6.51936	0.013645	0.263662
ENSG00000248787	lincRNA	3.8458	1.78022	6.49975	0.013779	0.265427
ENSG00000258857	lincRNA	3.23782	2.89753	6.493	0.0138255	0.265501
ENSG00000251132	lincRNA	4.23544	1.56004	6.47037	0.0139824	0.267687
ENSG00000221562	snRNA	-4.33409	3.57901	6.43228	0.0142508	0.27199
ENSG00000272515	lincRNA	-4.76951	1.93424	6.42553	0.014299	0.272075
ENSG00000228714	lincRNA	-3.02938	3.5101	6.36842	0.0147133	0.279105
ENSG00000237534	lincRNA	-3.73138	3.02226	6.36013	0.0147746	0.279414
ENSG00000240777	lincRNA	-2.81877	2.3481	6.34925	0.0148553	0.28009
ENSG00000241219	lincRNA	3.78186	2.42166	6.33687	0.0149477	0.280133
ENSG00000239628	lincRNA	-4.92673	1.98914	6.3388	0.0149332	0.280133
ENSG00000273877	lincRNA	3.16927	2.39536	6.32316	0.0150507	0.281218
ENSG00000248753	lincRNA	4.08188	4.34064	6.32631	0.0152123	0.283386
ENSG00000258903	lincRNA	3.78526	2.50797	6.27736	0.0154006	0.285191
ENSG00000261156	lincRNA	-2.98712	1.55143	6.27732	0.0154009	0.285191
ENSG00000250034	lincRNA	-4.78534	3.27668	6.27709	0.0154804	0.285812
ENSG00000272221	lincRNA	-3.58065	2.88795	6.25634	0.015564	0.286507
ENSG00000273443	lincRNA	-3.42439	5.55004	6.25236	0.0157089	0.28663
ENSG00000222675	rRNA	4.42076	2.86152	6.24445	0.0156573	0.28663
ENSG00000251518	lincRNA	-3.47207	2.16954	6.23885	0.0157014	0.28663
ENSG00000259230	lincRNA	-2.24278	5.53237	6.20228	0.0159929	0.290959
ENSG00000260120	lincRNA	-3.30394	2.05371	6.18509	0.0161319	0.292632
ENSG00000261257	lincRNA	3.83592	3.59464	6.16755	0.0162751	0.29387
ENSG00000261104	lincRNA	-3.76248	3.55475	6.16161	0.0163239	0.29387
ENSG00000230131	lincRNA	-2.58926	1.71097	6.15942	0.0163419	0.29387
ENSG00000260423	lincRNA	1.77322	7.14004	6.26274	0.0165222	0.296257
ENSG00000238054	lincRNA	3.84439	2.54183	6.12695	0.0166117	0.297006
ENSG00000236989	lincRNA	-0.766536	8.22257	6.11687	0.0166964	0.297664
ENSG00000261064	lincRNA	0.691697	9.34531	6.08968	0.0169272	0.297672
ENSG00000225173	lincRNA	-3.58358	4.43608	6.08865	0.016936	0.297672
ENSG00000261501	lincRNA	3.79768	1.80305	6.10219	0.0168206	0.297672
ENSG00000267808	lincRNA	-2.55837	1.72545	6.10103	0.0168304	0.297672
ENSG00000230714	lincRNA	3.17334	1.29897	6.09138	0.0169127	0.297672
ENSG00000282807	lincRNA	-3.5486	1.8612	6.05707	0.0172085	0.301609
ENSG00000259946	lincRNA	4.05881	2.15776	6.04467	0.0173168	0.302655
ENSG00000277701	lincRNA	2.96605	4.16636	6.00824	0.0176391	0.305712
ENSG00000222806	rRNA	-4.89312	3.01491	6.00992	0.0176241	0.305712
ENSG00000261498	lincRNA	-2.73857	2.90029	6.01763	0.0175555	0.305712
ENSG00000255041	lincRNA	0.560903	9.62988	5.98094	0.0178848	0.309109
ENSG00000258390	lincRNA	0.930244	7.97838	5.97092	0.0179759	0.309824
ENSG00000258100	lincRNA	3.42223	2.08273	5.96538	0.0180266	0.309838
ENSG00000255992	lincRNA	2.43567	8.6655	6.36379	0.0183022	0.311989
ENSG00000207205	snRNA	-3.4839	3.4968	5.94491	0.0182282	0.311989
ENSG00000227244	lincRNA	3.56393	1.94851	5.9398	0.0182621	0.311989
ENSG00000260257	lincRNA	-4.12281	1.97113	5.92969	0.0183561	0.312053
ENSG00000200248	rRNA	-5.81652	2.74227	5.91282	0.018514	0.313881
ENSG00000230426	lincRNA	-2.98596	3.84443	5.89087	0.0187218	0.314829
ENSG00000232227	lincRNA	-2.95725	2.85171	5.8925	0.0187063	0.314829
ENSG00000228162	lincRNA	3.30535	2.58254	5.89791	0.0186549	0.314829
ENSG00000234390	lincRNA	3.19004	3.81672	5.88419	0.0187855	0.315049
ENSG00000271945	lincRNA	-3.76397	3.63889	5.84969	0.0191183	0.31731
ENSG00000283579	lincRNA	-3.76003	1.45142	5.85464	0.0190702	0.31731
ENSG00000229025	lincRNA	-3.99948	1.31428	5.84907	0.0191243	0.31731
ENSG00000249877	lincRNA	-3.59604	1.21654	5.85937	0.0190243	0.31731
ENSG00000268734	lincRNA	-4.57134	2.91885	5.83721	0.0192402	0.318384
ENSG00000236846	lincRNA	3.61751	2.30124	5.82617	0.0193487	0.318666
ENSG00000252231	rRNA	4.44774	1.72821	5.82489	0.0193614	0.318666
ENSG00000260262	lincRNA	3.26264	1.56858	5.81988	0.0194109	0.318666
ENSG00000249856	lincRNA	0.586757	9.26337	5.81341	0.019475	0.318877
ENSG00000265369	lincRNA	-2.93859	3.50503	5.78132	0.0197965	0.322444
ENSG00000272140	lincRNA	4.91485	3.07276	5.79763	0.019759	0.322444
ENSG00000204588	lincRNA	-1.52337	6.59246	5.72715	0.020352	0.329275
ENSG00000257431	lincRNA	3.08109	5.84526	5.87834	0.0204618	0.329275
ENSG00000259920	lincRNA	3.14502	2.80839	5.69976	0.0206392	0.329275
ENSG00000231620	lincRNA	3.62641	2.57555	5.70482	0.0205858	0.329275
ENSG00000254095	processed_transcript	-4.30811	2.3542	5.71136	0.0205171	0.329275
ENSG00000275728	lincRNA	3.62289	1.93018	5.70417	0.0205928	0.329275
ENSG00000200558	rRNA	-4.89033	1.83196	5.71595	0.020469	0.329275
ENSG00000258499	lincRNA	-3.69684	0.954896	5.71126	0.0205182	0.329275
ENSG00000251080	lincRNA	-4.42562	1.63369	5.68586	0.0207867	0.330779
ENSG00000249926	lincRNA	2.43553	5.65566	5.67738	0.0208772	0.331372
ENSG00000257504	lincRNA	3.23015	3.73855	5.66471	0.0210132	0.332682
ENSG00000245156	lincRNA	3.60316	3.4747	5.64889	0.0211842	0.333605
ENSG00000234015	lincRNA	3.62785	3.31628	5.65331	0.0211364	0.333605
ENSG00000253105	lincRNA	3.37667	2.49837	5.64447	0.0212324	0.333605
ENSG00000255652	lincRNA	-2.51778	1.68375	5.61597	0.0215452	0.336819
ENSG00000234714	lincRNA	3.31686	1.56429	5.61807	0.021522	0.336819
ENSG00000252211	rRNA	4.24579	2.62644	5.60438	0.0218052	0.33918
ENSG00000272417	lincRNA	4.05806	1.90642	5.59652	0.0217615	0.33918
ENSG00000249515	lincRNA	1.65177	7.00184	5.63384	0.0219917	0.34052
ENSG00000232324	lincRNA	-2.82394	4.51528	5.56601	0.0221055	0.34052
ENSG00000253659	lincRNA	3.05497	3.81793	5.56079	0.022165	0.34052
ENSG00000274718	lincRNA	3.29344	2.31806	5.56409	0.0221274	0.34052
ENSG00000232985	lincRNA	4.1076	1.25174	5.56759	0.0220876	0.34052
ENSG00000267501	lincRNA	2.18729	5.42055	5.52304	0.0225999	0.345908
ENSG00000267311	lincRNA	-3.7438	1.03118	5.52072	0.0226269	0.345908
ENSG00000270111	lincRNA	1.53676	7.21155	5.49851	0.0230229	0.347691
ENSG00000274225	lincRNA	3.35234	4.30797	5.49515	0.0229271	0.347691
ENSG00000261227	lincRNA	2.74304	3.97577	5.49222	0.0229618	0.347691
ENSG00000261729	lincRNA	-3.08824	3.5772	5.48772	0.0230151	0.347691
ENSG00000280206	lincRNA	3.43964	3.13234	5.49965	0.022874	0.347691
ENSG00000232597	lincRNA	-0.928647	7.34476	5.47152	0.0232083	0.349641
ENSG00000233237	lincRNA	-0.653621	9.01331	5.46663	0.023267	0.349679
ENSG00000260792	lincRNA	-2.9075	3.19061	5.45525	0.023404	0.350891
ENSG00000200434	rRNA	-5.99095	5.67314	5.76119	0.023534	0.351147
ENSG00000232310	lincRNA	2.47959	5.14546	5.44585	0.0235179	0.351147
ENSG00000227502	lincRNA	-2.68744	2.22109	5.43247	0.0236811	0.351656
ENSG00000242339	lincRNA	3.24407	2.16204	5.43598	0.0236382	0.351656
ENSG00000232461	lincRNA	-0.652144	8.4413	5.4124	0.0239281	0.354478
ENSG00000250829	lincRNA	-6.80424	4.67374	5.48952	0.024001	0.354649
ENSG00000263280	lincRNA	-2.94447	1.10667	5.40229	0.0240537	0.354649
ENSG00000256258	lincRNA	3.59733	3.83236	5.39171	0.0241856	0.355396
ENSG00000257477	lincRNA	2.93984	3.11786	5.38909	0.0242185	0.355396
ENSG00000201736	rRNA	3.86367	3.15522	5.37419	0.024406	0.357304
ENSG00000276471	lincRNA	-2.31026	2.36784	5.34459	0.0247833	0.361976
ENSG00000272384	lincRNA	3.63824	3.50265	5.32461	0.0250415	0.363432
ENSG00000235564	lincRNA	-3.24195	3.2992	5.32485	0.0250383	0.363432
ENSG00000227282	lincRNA	3.52176	2.36833	5.32332	0.0250582	0.363432
ENSG00000201415	rRNA	4.44059	3.62979	5.33345	0.0251234	0.36353
ENSG00000268754	lincRNA	-5.12608	2.19276	5.3136	0.025185	0.363576
ENSG00000250242	lincRNA	-4.52118	2.04642	5.30643	0.025279	0.364088
ENSG00000272461	lincRNA	3.13356	2.2946	5.29741	0.0253976	0.364951
ENSG00000266213	lincRNA	-2.8143	4.40401	5.27731	0.0256643	0.365408
ENSG00000253572	lincRNA	3.0499	2.77695	5.28803	0.0255216	0.365408
ENSG00000249854	lincRNA	3.94448	2.17899	5.27976	0.0256317	0.365408
ENSG00000203496	lincRNA	4.21141	1.45719	5.27904	0.0256413	0.365408
ENSG00000282975	lincRNA	2.68542	2.85079	5.27123	0.0257455	0.365728
ENSG00000199592	rRNA	4.20235	1.52502	5.26682	0.0258047	0.365733
ENSG00000233208	lincRNA	-1.83836	6.31799	5.26101	0.0258827	0.366005
ENSG00000197332	lincRNA	2.29606	5.01306	5.25488	0.0259654	0.366342
ENSG00000225506	lincRNA	0.89994	8.988	5.36202	0.0261073	0.366681
ENSG00000277987	lincRNA	-4.39929	1.60788	5.2453	0.0260951	0.366681
ENSG00000207172	snRNA	4.11136	1.31643	5.23322	0.0262598	0.367991
ENSG00000232721	lincRNA	-2.93328	1.38967	5.21174	0.0265553	0.371296
ENSG00000267943	lincRNA	1.59525	8.03325	5.43384	0.0268762	0.374941
ENSG00000261803	lincRNA	2.63058	5.45658	5.1852	0.0271874	0.377589
ENSG00000262089	lincRNA	-3.69247	2.09004	5.16965	0.0271446	0.377589
ENSG00000231324	lincRNA	-3.11885	4.96842	5.16206	0.0272524	0.377649
ENSG00000266450	lincRNA	-3.14689	1.74672	5.15237	0.0273906	0.378721
ENSG00000222207	rRNA	3.48933	3.63596	5.14515	0.0274941	0.379309
ENSG00000226694	lincRNA	-2.38338	4.48379	5.12882	0.0277298	0.380872
ENSG00000206875	snRNA	-5.75133	2.58132	5.13208	0.0276825	0.380872
ENSG00000235615	lincRNA	2.60149	4.38478	5.09377	0.0282429	0.386213
ENSG00000250632	lincRNA	-3.39955	3.06604	5.09795	0.0281812	0.386213
ENSG00000227012	lincRNA	-3.82142	3.54084	5.08634	0.028353	0.386869
ENSG00000249746	lincRNA	3.6555	1.83164	5.07321	0.0285486	0.388686
ENSG00000272299	lincRNA	3.45516	1.47643	5.06719	0.0286389	0.389063
ENSG00000229323	lincRNA	-3.3775	4.30094	5.03854	0.0290722	0.39409
ENSG00000274184	lincRNA	2.94953	4.46754	5.02174	0.0293297	0.395856
ENSG00000252779	snRNA	4.5056	2.22532	5.02255	0.0293172	0.395856
ENSG00000266588	lincRNA	2.33088	5.48553	5.00567	0.0295782	0.396354
ENSG00000271755	lincRNA	3.04761	3.61326	5.0062	0.02957	0.396354
ENSG00000226601	lincRNA	-2.78864	3.01834	5.00632	0.0295681	0.396354
ENSG00000258912	lincRNA	3.76488	1.92504	5.00289	0.0296214	0.396354
ENSG00000233179	lincRNA	3.10401	2.75861	4.99258	0.0297824	0.397653
ENSG00000269939	lincRNA	-2.89129	1.40023	4.97551	0.0300509	0.400379
ENSG00000250603	lincRNA	3.95835	1.9502	4.97126	0.0301181	0.400416
ENSG00000207299	snoRNA	2.88753	0.770021	4.96059	0.0302876	0.401812
ENSG00000229443	lincRNA	2.26386	5.35605	4.91678	0.0309946	0.410316
ENSG00000263893	lincRNA	-2.48646	3.96574	4.90584	0.031174	0.411814
ENSG00000224382	lincRNA	2.53756	4.03608	4.87243	0.0317284	0.41825
ENSG00000230773	lincRNA	0.342389	11.0251	4.86238	0.0318973	0.419185
ENSG00000253665	lincRNA	1.76488	6.03948	4.8602	0.0319341	0.419185
ENSG00000228627	lincRNA	-2.34675	4.57949	4.85056	0.0320972	0.420298
ENSG00000259215	lincRNA	2.91585	2.42937	4.84325	0.0322215	0.420298
ENSG00000252763	snRNA	3.52506	1.32818	4.92611	0.0321926	0.420298
ENSG00000232677	lincRNA	-0.569168	9.54815	4.82288	0.0325704	0.422194
ENSG00000273958	lincRNA	2.90822	3.50463	4.82439	0.0325445	0.422194
ENSG00000265555	lincRNA	-3.53126	1.11757	4.82405	0.0325503	0.422194
ENSG00000282535	lincRNA	3.50025	3.83885	4.80931	0.0328053	0.423474
ENSG00000257948	lincRNA	-3.52205	2.21735	4.80972	0.0327982	0.423474
ENSG00000273004	lincRNA	3.34595	3.34008	4.80278	0.0329188	0.42406
ENSG00000282564	lincRNA	-1.62867	7.90768	4.98896	0.0330162	0.424342
ENSG00000228229	lincRNA	3.33707	3.32113	4.79373	0.0330771	0.424342
ENSG00000274015	lincRNA	3.40895	2.75776	4.78114	0.0332985	0.426303
ENSG00000250596	lincRNA	-1.16155	7.203	4.76897	0.0335141	0.428182
ENSG00000229613	lincRNA	0.453831	9.62689	4.76393	0.0336037	0.428447
ENSG00000226447	lincRNA	2.73984	3.7151	4.75168	0.0338229	0.428479
ENSG00000228876	lincRNA	2.78417	3.60862	4.75422	0.0337774	0.428479
ENSG00000235154	lincRNA	3.23042	3.14778	4.74841	0.0338816	0.428479
ENSG00000259469	lincRNA	-5.28356	2.19813	4.75013	0.0338506	0.428479
ENSG00000232850	lincRNA	-1.48577	6.52005	4.72722	0.034265	0.431572
ENSG00000228959	lincRNA	-2.5969	1.41041	4.72782	0.0342541	0.431572
ENSG00000268580	lincRNA	-4.88218	1.52846	4.68218	0.0350956	0.441141
ENSG00000253522	lincRNA	1.09319	7.18282	4.66323	0.0354515	0.444716
ENSG00000234279	lincRNA	-0.832731	8.15748	4.65479	0.0356113	0.444927
ENSG00000236176	lincRNA	-2.72191	3.82823	4.65489	0.0356093	0.444927
ENSG00000261823	lincRNA	-2.47338	1.67174	4.6477	0.035746	0.445714
ENSG00000275232	lincRNA	-4.90324	2.48643	4.63244	0.036038	0.448078
ENSG00000274695	lincRNA	4.09775	2.38053	4.62655	0.0361516	0.448078
ENSG00000229642	lincRNA	-2.53038	1.75286	4.62799	0.0361238	0.448078
ENSG00000234199	lincRNA	1.04798	6.83841	4.60533	0.0365633	0.449683
ENSG00000272913	lincRNA	2.46473	5.20466	4.60065	0.0366547	0.449683
ENSG00000250334	lincRNA	2.33653	5.13922	4.60677	0.0365351	0.449683
ENSG00000254162	lincRNA	3.34085	3.2481	4.6141	0.0363924	0.449683
ENSG00000250885	lincRNA	3.20508	2.92173	4.60147	0.0366386	0.449683
ENSG00000238122	lincRNA	2.8871	1.97104	4.59759	0.0367147	0.449683
ENSG00000272630	lincRNA	-3.08383	2.66247	4.58642	0.0369345	0.451486
ENSG00000236081	lincRNA	-0.696313	9.03721	4.56533	0.0375631	0.454743
ENSG00000282925	lincRNA	-2.39017	6.06475	4.59075	0.0375663	0.454743
ENSG00000251421	lincRNA	2.21353	5.41718	4.55929	0.0374742	0.454743
ENSG00000254488	lincRNA	4.02282	2.90944	4.55688	0.0375226	0.454743
ENSG00000227101	lincRNA	2.91817	2.62817	4.56248	0.0374104	0.454743
ENSG00000250481	lincRNA	-0.79515	8.41349	4.52986	0.0380694	0.454868
ENSG00000249601	lincRNA	-1.322	6.9238	4.53593	0.0379459	0.454868
ENSG00000258520	lincRNA	-4.84982	3.58107	4.52892	0.0380885	0.454868
ENSG00000277011	lincRNA	-2.63326	2.9465	4.54584	0.0377449	0.454868
ENSG00000200534	snoRNA	4.42139	2.71991	4.53877	0.037888	0.454868
ENSG00000270038	lincRNA	-2.44092	1.87563	4.54851	0.0376911	0.454868
ENSG00000257527	lincRNA	-3.75307	1.74134	4.5392	0.0378794	0.454868
ENSG00000261804	lincRNA	2.30963	4.59645	4.50481	0.038584	0.459024
ENSG00000253538	lincRNA	-3.53964	1.62556	4.50653	0.0385484	0.459024
ENSG00000250432	lincRNA	2.46706	11.4403	4.74391	0.0389344	0.460551
ENSG00000254033	lincRNA	4.54045	3.02007	4.48872	0.0389184	0.460551
ENSG00000275630	lincRNA	-2.55888	1.88522	4.48912	0.0389101	0.460551
ENSG00000273033	lincRNA	2.5593	4.85808	4.46661	0.0393832	0.461473
ENSG00000226825	lincRNA	2.49962	4.82391	4.47042	0.0393027	0.461473
ENSG00000223808	lincRNA	3.00733	2.94481	4.47266	0.0392555	0.461473
ENSG00000236854	lincRNA	-2.37032	2.91852	4.46793	0.0393553	0.461473
ENSG00000278925	lincRNA	-2.55134	2.72721	4.46684	0.0393783	0.461473
ENSG00000269950	lincRNA	3.27802	3.4696	4.45551	0.0396188	0.463361
ENSG00000224017	lincRNA	0.787499	7.94886	4.44919	0.0397537	0.463419
ENSG00000276399	lincRNA	-1.82171	5.78636	4.4483	0.0397727	0.463419
ENSG00000258534	lincRNA	1.02505	10.3979	4.6691	0.0403546	0.464557
ENSG00000253821	lincRNA	-0.580605	8.845	4.42144	0.0403516	0.464557
ENSG00000274902	lincRNA	1.86069	8.26383	4.6674	0.040393	0.464557
ENSG00000280711	lincRNA	-2.48855	3.83504	4.43321	0.0400968	0.464557
ENSG00000273098	lincRNA	-3.51552	3.74741	4.42367	0.0403031	0.464557
ENSG00000254819	lincRNA	2.85543	3.73789	4.43058	0.0401536	0.464557
ENSG00000235813	lincRNA	-2.97942	3.54422	4.43505	0.040057	0.464557
ENSG00000258867	lincRNA	0.588616	8.91253	4.41527	0.0404858	0.464574
ENSG00000205300	lincRNA	-2.91676	3.65028	4.41261	0.0405439	0.464574
ENSG00000272667	lincRNA	-3.58767	1.46888	4.39834	0.0408568	0.467299
ENSG00000204398	lincRNA	0.506562	9.81853	4.39059	0.0410277	0.468046
ENSG00000255250	lincRNA	3.21917	1.595	4.38856	0.0410725	0.468046
ENSG00000251637	lincRNA	-1.48662	6.75821	4.39265	0.0415391	0.472454
ENSG00000260850	lincRNA	3.42654	2.78079	4.36441	0.0416112	0.472454
ENSG00000205174	lincRNA	-2.5576	2.25626	4.35908	0.041731	0.472951
ENSG00000267073	lincRNA	2.21163	5.20335	4.35551	0.0418116	0.473003
ENSG00000233610	lincRNA	-3.16712	4.143	4.35042	0.0419266	0.473444
ENSG00000276508	lincRNA	2.93023	1.24388	4.34159	0.042127	0.474845
ENSG00000250831	lincRNA	2.29318	3.99485	4.33433	0.0422925	0.475848
ENSG00000236162	lincRNA	2.63804	3.78363	4.3223	0.0425685	0.477546
ENSG00000225879	lincRNA	-3.4738	3.71124	4.32106	0.0425969	0.477546
ENSG00000252935	snRNA	3.90719	5.77634	4.48079	0.0426819	0.477638
ENSG00000233689	lincRNA	-3.1823	4.19203	4.30886	0.0428791	0.478984
ENSG00000232987	lincRNA	2.82002	3.07956	4.28955	0.0433295	0.482283
ENSG00000256733	lincRNA	-4.42675	2.18699	4.29179	0.043277	0.482283
ENSG00000274021	lincRNA	2.31248	4.30513	4.26902	0.0438143	0.485683
ENSG00000237614	lincRNA	2.64831	3.96721	4.27136	0.0437587	0.485683
ENSG00000258114	lincRNA	2.86758	1.27052	4.2667	0.0438692	0.485683
ENSG00000277022	lincRNA	-1.90951	5.10556	4.25602	0.0441241	0.48715
ENSG00000268597	lincRNA	-2.87379	2.8752	4.25459	0.0441582	0.48715
ENSG00000227544	lincRNA	0.675687	8.23686	4.22666	0.0448326	0.487748
ENSG00000230699	lincRNA	1.72448	5.28912	4.2258	0.0448537	0.487748
ENSG00000248243	lincRNA	2.43541	4.12407	4.22387	0.0449007	0.487748
ENSG00000248370	lincRNA	2.92039	2.93011	4.22025	0.0449892	0.487748
ENSG00000226032	lincRNA	-2.71552	2.18829	4.22267	0.0449299	0.487748
ENSG00000281856	lincRNA	-3.39219	1.93582	4.24116	0.0444812	0.487748
ENSG00000233590	lincRNA	-2.3045	1.70033	4.22396	0.0448985	0.487748
ENSG00000249184	lincRNA	-2.44645	1.58594	4.22695	0.0448258	0.487748
ENSG00000252554	snRNA	3.61155	1.58268	4.29687	0.0449964	0.487748
ENSG00000237414	lincRNA	3.48995	1.42631	4.29593	0.0448302	0.487748
ENSG00000251183	lincRNA	0.673471	8.28253	4.21003	0.0452396	0.489532
ENSG00000257398	lincRNA	-0.656971	8.8385	4.19867	0.0455198	0.491708
ENSG00000226567	lincRNA	-1.82093	5.20856	4.18719	0.0458051	0.492439
ENSG00000250822	lincRNA	2.37403	4.76824	4.18006	0.0459831	0.492439
ENSG00000273008	lincRNA	2.85908	4.06634	4.1809	0.0459619	0.492439
ENSG00000273442	lincRNA	2.473	3.53129	4.19234	0.0456768	0.492439
ENSG00000230555	lincRNA	2.83105	1.34437	4.18122	0.045954	0.492439
ENSG00000268628	lincRNA	-3.80855	4.14528	4.17259	0.0461705	0.493418
ENSG00000226859	lincRNA	-2.8442	3.69047	4.17232	0.0462332	0.493418
ENSG00000182586	lincRNA	-0.852058	7.79931	4.15707	0.0465623	0.494387
ENSG00000255198	lincRNA	2.72949	3.75861	4.15776	0.0465449	0.494387
ENSG00000282843	lincRNA	3.09773	3.03613	4.16283	0.0464166	0.494387
ENSG00000233960	lincRNA	-4.45086	4.07046	4.16266	0.0466557	0.494497
ENSG00000273305	lincRNA	-2.97765	2.83888	4.15041	0.0467317	0.494497
ENSG00000263207	lincRNA	2.64791	1.06854	4.14691	0.0468208	0.494599
ENSG00000230658	lincRNA	-3.06934	5.61638	4.14316	0.0469173	0.494779
ENSG00000230309	lincRNA	3.1759	3.67697	4.14132	0.047085	0.49487
ENSG00000253130	lincRNA	2.66067	3.05277	4.13758	0.0470598	0.49487
ENSG00000235815	lincRNA	1.61395	6.54868	4.13255	0.0474361	0.495675
ENSG00000272695	lincRNA	1.95338	5.22117	4.12061	0.0474974	0.495675
ENSG00000261610	lincRNA	-2.15932	4.31546	4.11983	0.0475177	0.495675
ENSG00000214614	lincRNA	-4.66403	2.75357	4.1182	0.0475599	0.495675
ENSG00000227477	lincRNA	-2.4225	2.24974	4.12448	0.0473971	0.495675
ENSG00000248210	lincRNA	0.567485	8.6273	4.0964	0.0481296	0.496337
ENSG00000232500	lincRNA	-2.36709	5.97857	4.09172	0.0482529	0.496337
ENSG00000249500	lincRNA	-2.08781	3.83624	4.10269	0.0479644	0.496337
ENSG00000277159	lincRNA	2.6366	3.56483	4.1	0.0480351	0.496337
ENSG00000226240	lincRNA	-4.10223	3.28175	4.10277	0.0480438	0.496337
ENSG00000244791	lincRNA	-2.55771	2.9156	4.09972	0.0480422	0.496337
ENSG00000258942	lincRNA	3.75023	1.80178	4.1103	0.0477655	0.496337
ENSG00000234580	lincRNA	3.37909	1.53183	4.09138	0.0482616	0.496337
ENSG00000204929	processed_transcript	-0.375837	10.4145	4.05114	0.049336	0.497177
ENSG00000255008	lincRNA	1.32922	6.88721	4.0537	0.0493491	0.497177
ENSG00000280719	lincRNA	1.33128	6.7657	4.05237	0.0493027	0.497177
ENSG00000205663	lincRNA	4.10655	6.30675	4.24673	0.0492585	0.497177
ENSG00000265101	lincRNA	3.01671	5.39831	4.05927	0.0495146	0.497177
ENSG00000250237	lincRNA	2.03405	5.10899	4.07459	0.0487067	0.497177
ENSG00000197503	lincRNA	1.98162	4.90539	4.04059	0.0496218	0.497177
ENSG00000267027	lincRNA	-2.34437	4.69198	4.04327	0.0495491	0.497177
ENSG00000266925	lincRNA	3.38487	4.50918	4.07286	0.0491417	0.497177
ENSG00000231346	lincRNA	-2.37206	2.93954	4.06818	0.048878	0.497177
ENSG00000129816	lincRNA	2.60631	2.47162	4.06819	0.0488776	0.497177
ENSG00000267462	lincRNA	2.56127	2.10765	4.06829	0.048875	0.497177
ENSG00000231902	lincRNA	3.16747	1.81716	4.0472	0.0494426	0.497177
ENSG00000271862	lincRNA	2.80578	1.72711	4.07895	0.0485909	0.497177
ENSG00000261696	lincRNA	-2.6307	1.13573	4.04337	0.0495465	0.497177
ENSG00000273038	lincRNA	2.56795	0.996777	4.04958	0.0493783	0.497177
ENSG00000264080	lincRNA	-2.72863	3.43992	4.02807	0.0499636	0.499796
ENSG00000227468	lincRNA	0.776714	7.95277	4.02361	0.0500858	0.500215
ENSG00000260260	lincRNA	2.8302	1.75922	4.01024	0.0504545	0.503089
ENSG00000253300	lincRNA	-0.615782	9.39214	4.01345	0.0506644	0.503408
ENSG00000262454	lincRNA	-3.11262	3.69175	4.00035	0.0507291	0.503408
ENSG00000231394	lincRNA	2.53692	2.76127	4.00392	0.05063	0.503408
ENSG00000262468	lincRNA	1.12736	7.37223	4.00066	0.0509907	0.505198
ENSG00000274020	lincRNA	0.511585	8.74064	3.9871	0.0510996	0.505472
ENSG00000214043	lincRNA	1.63111	6.23219	3.98177	0.0512494	0.506149
ENSG00000280920	lincRNA	-3.65428	2.62717	3.97282	0.0515024	0.507841
ENSG00000268658	lincRNA	-1.25118	6.73811	3.9653	0.0517158	0.509138
ENSG00000253656	lincRNA	-0.531106	8.64553	3.95833	0.0519144	0.510287
ENSG00000257657	lincRNA	0.565008	8.2522	3.94452	0.0523102	0.513366
ENSG00000254164	lincRNA	-2.09362	4.03457	3.9317	0.0526808	0.516189
ENSG00000231178	lincRNA	-4.84446	1.74754	3.92526	0.0528682	0.517211
ENSG00000230952	lincRNA	-0.884614	8.51359	3.99892	0.0531574	0.519224
ENSG00000228340	lincRNA	0.430617	11.9345	3.99446	0.0534215	0.520985
ENSG00000271409	lincRNA	2.41083	4.89913	3.89075	0.0538839	0.522979
ENSG00000232028	lincRNA	2.1711	4.65205	3.8899	0.0539092	0.522979
ENSG00000277930	lincRNA	-2.4467	4.03916	3.89659	0.0537105	0.522979
ENSG00000266490	lincRNA	3.99611	3.30577	3.89837	0.0539621	0.522979
ENSG00000260804	lincRNA	-3.33263	4.14905	3.88525	0.0540479	0.522996
ENSG00000248457	lincRNA	0.569049	8.42912	3.86513	0.0546519	0.523223
ENSG00000227297	lincRNA	2.83729	5.42468	3.9545	0.0547442	0.523223
ENSG00000235965	lincRNA	2.63112	4.38646	3.87063	0.0544862	0.523223
ENSG00000237076	lincRNA	-4.95229	4.21895	3.92085	0.0547333	0.523223
ENSG00000229424	lincRNA	-2.48921	2.68982	3.87036	0.0544943	0.523223
ENSG00000235491	lincRNA	-3.91204	2.58867	3.87429	0.0543761	0.523223
ENSG00000261710	lincRNA	-2.32144	2.56627	3.87661	0.0543065	0.523223
ENSG00000260509	lincRNA	-2.01944	1.78201	3.86433	0.0546761	0.523223
ENSG00000250742	lincRNA	-1.16714	7.13781	3.84521	0.0555635	0.524624
ENSG00000281731	lincRNA	-2.10159	4.88908	3.83701	0.0555088	0.524624
ENSG00000259269	lincRNA	2.47922	3.96447	3.8387	0.0554566	0.524624
ENSG00000257391	lincRNA	3.49221	3.84609	3.84807	0.0551701	0.524624
ENSG00000271966	lincRNA	3.65834	3.21839	3.83955	0.0554306	0.524624
ENSG00000225703	lincRNA	-2.8937	3.18349	3.83838	0.0554666	0.524624
ENSG00000260743	lincRNA	3.14244	2.50383	3.85304	0.0550185	0.524624
ENSG00000249945	lincRNA	-2.0487	1.56798	3.83517	0.0555653	0.524624
ENSG00000231539	lincRNA	3.03561	2.96802	3.82569	0.0558575	0.52628
ENSG00000248545	lincRNA	-3.33067	1.79493	3.82466	0.0559099	0.52628
ENSG00000246898	lincRNA	-2.52702	5.47883	3.81755	0.0561102	0.526572
ENSG00000267440	lincRNA	2.52595	2.77756	3.81931	0.0560555	0.526572
ENSG00000225127	lincRNA	0.66985	8.28312	3.80923	0.0563695	0.527582
ENSG00000256077	lincRNA	-1.42762	6.29666	3.80865	0.0563874	0.527582
ENSG00000225689	lincRNA	-1.46504	5.76983	3.80551	0.0564856	0.527708
ENSG00000249984	lincRNA	-4.23	4.29015	3.81099	0.0566498	0.528449
ENSG00000210135	Mt_tRNA	2.57513	1.16405	3.79309	0.0568761	0.529765
ENSG00000244649	lincRNA	0.917488	7.89949	3.78404	0.057248	0.530721
ENSG00000234938	lincRNA	1.65173	6.94833	3.83361	0.0579375	0.530721
ENSG00000258481	lincRNA	-1.89046	6.78505	3.87895	0.0580023	0.530721
ENSG00000281327	lincRNA	-1.69896	5.65852	3.77418	0.0574761	0.530721
ENSG00000233395	lincRNA	-1.6329	5.50664	3.77496	0.0574514	0.530721
ENSG00000268184	lincRNA	1.69775	5.40087	3.75878	0.05797	0.530721
ENSG00000230100	lincRNA	2.33436	4.3494	3.7653	0.0577604	0.530721
ENSG00000170590	lincRNA	2.91978	3.68987	3.77224	0.0575381	0.530721
ENSG00000243795	lincRNA	-2.91477	3.32942	3.7862	0.0570941	0.530721
ENSG00000259124	lincRNA	-3.02841	3.19545	3.76068	0.057909	0.530721
ENSG00000267232	lincRNA	3.17162	3.06824	3.77101	0.0575776	0.530721
ENSG00000278370	lincRNA	3.56119	2.41839	3.77514	0.0574456	0.530721
ENSG00000229923	lincRNA	-3.13674	4.62275	3.74995	0.0582555	0.532255
ENSG00000261558	lincRNA	1.08808	6.72518	3.74392	0.058451	0.532928
ENSG00000200538	snoRNA	3.48766	2.88608	3.74505	0.0585004	0.532928
ENSG00000234956	lincRNA	2.77062	3.98316	3.73776	0.0586518	0.533525
ENSG00000261075	lincRNA	-1.34954	6.43429	3.73233	0.0588291	0.534075
ENSG00000230725	lincRNA	1.71916	5.81546	3.73066	0.0588839	0.534075
ENSG00000270332	lincRNA	-1.83774	5.34423	3.72742	0.0589903	0.534261
ENSG00000203864	lincRNA	-1.2094	6.50242	3.72248	0.0591527	0.534954
ENSG00000224559	lincRNA	2.24657	2.19251	3.71386	0.0594373	0.536426
ENSG00000251748	snRNA	-5.25234	2.1505	3.71233	0.059488	0.536426
ENSG00000272906	lincRNA	-3.40315	2.8545	3.70832	0.0596209	0.536847
ENSG00000253331	lincRNA	-2.95148	1.84306	3.70289	0.0598018	0.537698
ENSG00000226853	lincRNA	2.34048	4.4692	3.69417	0.0600931	0.538719
ENSG00000227549	lincRNA	-3.47619	3.89631	3.69144	0.0601848	0.538719
ENSG00000254651	lincRNA	4.08269	2.93577	3.68915	0.0602617	0.538719
ENSG00000259548	lincRNA	2.64497	2.38169	3.69334	0.060121	0.538719
ENSG00000259129	lincRNA	-0.852634	7.64862	3.67944	0.0605891	0.538949
ENSG00000275294	lincRNA	-1.20684	6.56509	3.6789	0.0606072	0.538949
ENSG00000259170	lincRNA	3.65491	2.29953	3.67848	0.0606216	0.538949
ENSG00000260911	lincRNA	3.94688	1.9586	3.67811	0.060634	0.538949
ENSG00000249647	lincRNA	-0.76156	7.70898	3.66906	0.0609413	0.539747
ENSG00000278041	lincRNA	3.04419	3.50316	3.6678	0.060984	0.539747
ENSG00000257958	lincRNA	2.51432	3.30314	3.67068	0.0608861	0.539747
ENSG00000232170	lincRNA	2.25159	4.35518	3.66172	0.0611916	0.540816
ENSG00000265944	lincRNA	3.24157	2.56519	3.65551	0.0614044	0.541926
ENSG00000231473	lincRNA	-1.77066	5.07335	3.64913	0.0616235	0.542643
ENSG00000266258	lincRNA	2.14115	3.99165	3.64688	0.0617012	0.542643
ENSG00000249413	lincRNA	-3.25884	1.84745	3.64554	0.0617473	0.542643
ENSG00000250488	lincRNA	0.917337	7.17115	3.64079	0.0619116	0.542939
ENSG00000269736	lincRNA	-3.60733	2.91934	3.6375	0.0620256	0.542939
ENSG00000273838	lincRNA	-2.38581	1.47463	3.63701	0.0620427	0.542939
ENSG00000253641	lincRNA	-0.626724	9.86942	3.70753	0.0622788	0.54424
ENSG00000259861	lincRNA	2.10985	1.51096	3.62163	0.0625788	0.546094
ENSG00000234608	lincRNA	0.856513	7.39196	3.6093	0.0630125	0.547131
ENSG00000229289	lincRNA	-2.36986	3.33137	3.61182	0.0629237	0.547131
ENSG00000269155	lincRNA	2.58099	3.06467	3.60577	0.0631373	0.547131
ENSG00000254002	lincRNA	-4.45567	1.887	3.61084	0.0629581	0.547131
ENSG00000253746	lincRNA	-2.21221	1.63024	3.60792	0.0630612	0.547131
ENSG00000259675	lincRNA	0.695154	10.089	3.7287	0.0636195	0.548919
ENSG00000229565	lincRNA	0.716195	7.73171	3.58878	0.0637415	0.548919
ENSG00000260578	lincRNA	-2.24974	3.6068	3.58511	0.0638729	0.548919
ENSG00000227706	lincRNA	2.43537	2.80366	3.59424	0.0635466	0.548919
ENSG00000261815	lincRNA	-2.81435	2.55443	3.58515	0.0638713	0.548919
ENSG00000266821	lincRNA	-2.88125	1.92845	3.59192	0.0636294	0.548919
ENSG00000277463	lincRNA	2.92638	3.51187	3.57955	0.0640726	0.549733
ENSG00000235659	lincRNA	2.61533	2.01349	3.57755	0.0641443	0.549733
ENSG00000268746	lincRNA	0.377387	10.6397	3.56887	0.0644579	0.551359
ENSG00000232077	lincRNA	2.6816	3.15679	3.56739	0.0645113	0.551359
ENSG00000270816	lincRNA	-1.18445	7.20526	3.55954	0.0647963	0.553035
ENSG00000235139	lincRNA	0.636659	7.87163	3.54979	0.0651523	0.555311
ENSG00000256725	lincRNA	0.535399	8.79657	3.54556	0.0653074	0.555872
ENSG00000267654	lincRNA	2.78493	3.41762	3.5427	0.0654124	0.556006
ENSG00000256888	lincRNA	-2.84305	3.46447	3.53603	0.0656585	0.557336
ENSG00000258404	lincRNA	0.546691	9.99454	3.56598	0.0663207	0.559251
ENSG00000275484	lincRNA	-1.94814	7.50828	3.66798	0.0667992	0.559251
ENSG00000248872	lincRNA	1.67375	5.76811	3.52483	0.0660734	0.559251
ENSG00000197180	lincRNA	1.76947	5.09994	3.50645	0.0667609	0.559251
ENSG00000273319	lincRNA	2.11705	4.00366	3.50441	0.0668377	0.559251
ENSG00000224810	lincRNA	-2.35429	3.81188	3.50348	0.0668728	0.559251
ENSG00000274373	lincRNA	3.60555	3.63381	3.50636	0.0668307	0.559251
ENSG00000268941	lincRNA	3.77222	2.92958	3.51307	0.0665126	0.559251
ENSG00000223727	lincRNA	2.4265	2.87546	3.5218	0.0661864	0.559251
ENSG00000232746	lincRNA	-3.56147	2.73067	3.51216	0.0665464	0.559251
ENSG00000234519	lincRNA	-2.58264	1.70639	3.51054	0.0666072	0.559251
ENSG00000237372	lincRNA	0.859957	7.39019	3.49643	0.0671392	0.560725
ENSG00000226891	processed_transcript	0.811773	7.61694	3.49064	0.0673588	0.560761
ENSG00000260676	lincRNA	0.948804	7.14783	3.48919	0.0674139	0.560761
ENSG00000253737	lincRNA	2.84862	1.67678	3.49254	0.0672865	0.560761
ENSG00000206062	lincRNA	3.27134	3.60913	3.48249	0.0676688	0.561426
ENSG00000270141	lincRNA	-4.24061	2.52653	3.48235	0.0676743	0.561426
ENSG00000258604	lincRNA	0.724171	9.00241	3.52078	0.0680974	0.562097
ENSG00000233421	lincRNA	1.51024	6.47658	3.47546	0.0679712	0.562097
ENSG00000237248	lincRNA	1.99884	5.1384	3.45269	0.0688174	0.562097
ENSG00000246379	lincRNA	-1.87026	5.03705	3.4597	0.0685453	0.562097
ENSG00000232930	lincRNA	-2.69895	3.99722	3.45213	0.0688392	0.562097
ENSG00000223863	lincRNA	2.46426	3.5273	3.45958	0.06855	0.562097
ENSG00000232353	lincRNA	2.49905	2.48314	3.47	0.0681478	0.562097
ENSG00000259907	lincRNA	2.80203	2.19643	3.45573	0.0686993	0.562097
ENSG00000253959	lincRNA	-3.43066	2.10058	3.45506	0.0687254	0.562097
ENSG00000272787	lincRNA	-2.34582	1.84547	3.47493	0.0679584	0.562097
ENSG00000261421	lincRNA	-2.85613	1.76769	3.46536	0.0683264	0.562097
ENSG00000259828	lincRNA	2.35774	1.48104	3.45379	0.0687745	0.562097
ENSG00000228361	lincRNA	-3.45052	6.43574	3.56042	0.0689978	0.562155
ENSG00000244953	lincRNA	-2.12522	2.66975	3.44731	0.0690271	0.562155
ENSG00000237896	lincRNA	0.76215	7.78624	3.43396	0.06955	0.565673
ENSG00000278305	lincRNA	-1.23079	6.72932	3.42982	0.0697131	0.56626
ENSG00000249036	lincRNA	-0.444547	9.37653	3.41626	0.0702506	0.567229
ENSG00000250658	lincRNA	1.90903	4.6313	3.41993	0.0701047	0.567229
ENSG00000230967	lincRNA	-3.43453	1.86912	3.41966	0.0701153	0.567229
ENSG00000276759	lincRNA	-3.87573	1.34654	3.41957	0.0701191	0.567229
ENSG00000255289	lincRNA	-2.01077	1.06765	3.41531	0.0702882	0.567229
ENSG00000233354	lincRNA	2.06467	4.15256	3.41207	0.0704173	0.567534
ENSG00000259380	lincRNA	-0.649604	8.39888	3.4052	0.070692	0.569011
ENSG00000260256	lincRNA	-3.18227	4.20721	3.39904	0.0709393	0.570064
ENSG00000270933	lincRNA	-2.83628	4.00233	3.39711	0.071017	0.570064
ENSG00000252107	rRNA	2.95434	3.54657	3.39734	0.0710977	0.570064
ENSG00000231327	lincRNA	1.93072	5.38251	3.39232	0.07121	0.57023
ENSG00000277718	lincRNA	-0.822238	7.41416	3.37771	0.071803	0.572113
ENSG00000282021	lincRNA	1.42647	6.08321	3.37746	0.071813	0.572113
ENSG00000178457	lincRNA	1.54816	5.86045	3.37941	0.0717338	0.572113
ENSG00000256218	lincRNA	2.5575	3.185	3.37799	0.0717915	0.572113
ENSG00000178130	lincRNA	-1.71164	5.70174	3.36643	0.0723583	0.573672
ENSG00000267651	lincRNA	3.53652	2.6509	3.36726	0.0722304	0.573672
ENSG00000232806	lincRNA	-2.30347	1.82348	3.36508	0.0723196	0.573672
ENSG00000234503	lincRNA	3.39192	1.65944	3.36327	0.0723943	0.573672
ENSG00000270547	lincRNA	-2.597	1.438	3.36144	0.0724696	0.573672
ENSG00000271889	lincRNA	1.95533	5.21574	3.35579	0.0727027	0.57413
ENSG00000254288	lincRNA	-3.07739	0.614062	3.35556	0.072712	0.57413
ENSG00000260289	lincRNA	1.91598	4.12317	3.34857	0.0730015	0.575685
ENSG00000264765	lincRNA	2.73416	1.71752	3.34601	0.0731081	0.575796
ENSG00000283317	lincRNA	-1.32822	9.27441	3.48514	0.073561	0.576525
ENSG00000253844	lincRNA	0.908616	7.40474	3.33865	0.0734145	0.576525
ENSG00000272449	lincRNA	2.29468	3.83363	3.33811	0.0734372	0.576525
ENSG00000274156	lincRNA	-3.27806	1.90425	3.3349	0.0735714	0.576525
ENSG00000226091	lincRNA	0.425614	9.80159	3.33003	0.0737758	0.5774
ENSG00000230649	lincRNA	-0.58707	9.87671	3.38212	0.0741452	0.578835
ENSG00000234520	lincRNA	-2.92906	2.38236	3.32233	0.0740998	0.578835
ENSG00000199994	rRNA	-4.07732	4.0497	3.31102	0.074579	0.581492
ENSG00000267475	lincRNA	-1.43062	5.86687	3.30242	0.0749452	0.583616
ENSG00000224307	lincRNA	-1.64677	4.81159	3.29948	0.0750712	0.583866
ENSG00000223078	snRNA	3.2885	4.88412	3.39426	0.075273	0.584705
ENSG00000261423	lincRNA	0.773841	8.81834	3.36259	0.0754511	0.585357
ENSG00000200741	rRNA	-3.65532	2.70589	3.29596	0.0756024	0.585801
ENSG00000255571	lincRNA	0.4193	9.19531	3.27689	0.0760454	0.587119
ENSG00000260073	lincRNA	-2.51659	3.10232	3.27267	0.0762286	0.587119
ENSG00000256783	lincRNA	-2.10309	2.74711	3.28004	0.0759085	0.587119
ENSG00000204117	lincRNA	3.11305	2.41523	3.27559	0.0761017	0.587119
ENSG00000235576	lincRNA	-2.90406	2.23349	3.27231	0.0762444	0.587119
ENSG00000179818	processed_transcript	-3.50778	2.77847	3.25295	0.0770931	0.592921
ENSG00000230400	lincRNA	-1.34328	6.41599	3.24926	0.0773236	0.59396
ENSG00000254343	lincRNA	-3.08924	2.21743	3.23607	0.0778413	0.596586
ENSG00000260947	lincRNA	2.21625	1.59133	3.23356	0.0779532	0.596586
ENSG00000283452	sRNA	3.17869	1.54485	3.23543	0.0778696	0.596586
ENSG00000225064	lincRNA	2.45188	1.52046	3.22807	0.0781986	0.59773
ENSG00000228543	lincRNA	2.22782	3.61189	3.22476	0.078347	0.598129
ENSG00000230090	processed_transcript	-0.485398	8.684	3.22039	0.0785434	0.598849
ENSG00000267107	lincRNA	-0.573863	8.05996	3.21412	0.0788263	0.598849
ENSG00000261763	lincRNA	2.20072	4.09017	3.21587	0.0787473	0.598849
ENSG00000270036	lincRNA	2.63051	2.09549	3.21682	0.0787041	0.598849
ENSG00000252289	rRNA	-0.574136	8.78403	3.19658	0.0796454	0.599595
ENSG00000249988	lincRNA	1.84056	8.74292	3.33231	0.07977	0.599595
ENSG00000233220	lincRNA	1.38492	6.76198	3.2198	0.0797918	0.599595
ENSG00000259362	lincRNA	2.53224	4.93273	3.20053	0.0794429	0.599595
ENSG00000267198	lincRNA	-3.65109	4.00331	3.19736	0.0795877	0.599595
ENSG00000267838	lincRNA	2.36368	3.58588	3.19967	0.0794821	0.599595
ENSG00000250978	processed_transcript	2.66794	2.84295	3.19448	0.0797194	0.599595
ENSG00000224231	lincRNA	-3.29922	2.83044	3.20288	0.0793359	0.599595
ENSG00000248673	lincRNA	-3.30843	1.47044	3.20099	0.0794222	0.599595
ENSG00000186148	processed_transcript	0.52591	8.26485	3.18808	0.0800127	0.60053
ENSG00000229609	lincRNA	-2.55037	1.1165	3.17497	0.0806176	0.60434
ENSG00000175772	lincRNA	-2.7645	5.37129	3.17237	0.0807381	0.604516
ENSG00000259821	lincRNA	-1.21813	6.57485	3.16131	0.0812533	0.605381
ENSG00000233967	lincRNA	1.23876	6.39284	3.16668	0.081003	0.605381
ENSG00000276997	lincRNA	1.41032	6.03486	3.16201	0.0812204	0.605381
ENSG00000234840	lincRNA	-1.71084	4.67733	3.16268	0.0811893	0.605381
ENSG00000228392	lincRNA	3.16883	4.51637	3.15945	0.0813402	0.605381
ENSG00000252045	snoRNA	3.12713	2.53906	3.20987	0.0815461	0.606188
ENSG00000253343	lincRNA	-3.12015	2.55756	3.14657	0.0819455	0.608431
ENSG00000257067	lincRNA	-2.18677	3.7824	3.13543	0.0824729	0.611472
ENSG00000212280	rRNA	-3.332	2.62533	3.13743	0.0827401	0.611472
ENSG00000258785	lincRNA	-1.96994	1.73638	3.13112	0.0826779	0.611472
ENSG00000202343	snoRNA	-3.87492	0.757593	3.12965	0.0827482	0.611472
ENSG00000241505	lincRNA	-1.84563	5.17902	3.12579	0.0829325	0.612107
ENSG00000254197	lincRNA	-1.11416	6.43524	3.12127	0.083149	0.612978
ENSG00000254615	lincRNA	1.64986	5.51218	3.11871	0.0832715	0.613154
ENSG00000232650	lincRNA	-2.22108	2.02817	3.11419	0.0834893	0.613306
ENSG00000272425	lincRNA	-2.71045	1.83264	3.11597	0.0834036	0.613306
ENSG00000227733	lincRNA	0.545162	9.4479	3.12331	0.0837711	0.613481
ENSG00000226137	lincRNA	0.743156	7.81936	3.10204	0.0840764	0.613481
ENSG00000245468	lincRNA	-1.03626	7.50628	3.12871	0.0840839	0.613481
ENSG00000253371	lincRNA	2.01455	4.93007	3.10146	0.0841047	0.613481
ENSG00000253853	lincRNA	2.98761	2.43213	3.10266	0.0840464	0.613481
ENSG00000233068	lincRNA	-2.01548	1.32405	3.10647	0.0838618	0.613481
ENSG00000261261	lincRNA	1.6156	5.33805	3.09729	0.0843077	0.613524
ENSG00000235610	lincRNA	3.2179	3.36806	3.09783	0.0842813	0.613524
ENSG00000259604	lincRNA	1.87341	5.08013	3.09116	0.0846066	0.614979
ENSG00000249122	lincRNA	-2.27266	4.0159	3.08374	0.0849704	0.615669
ENSG00000178107	lincRNA	-2.33418	3.59032	3.08317	0.0849984	0.615669
ENSG00000260840	lincRNA	2.63057	2.8286	3.08529	0.0848941	0.615669
ENSG00000270661	lincRNA	1.94362	1.59238	3.07485	0.085408	0.617917
ENSG00000179406	lincRNA	-0.667443	7.87348	3.06731	0.0857816	0.619644
ENSG00000226785	lincRNA	-2.39738	2.04642	3.06526	0.0858832	0.619644
ENSG00000258399	lincRNA	2.98641	1.82316	3.06401	0.0859455	0.619644
ENSG00000251027	lincRNA	0.371522	9.43151	3.06137	0.0860768	0.619872
ENSG00000261532	lincRNA	2.89226	1.63212	3.05821	0.0862344	0.62029
ENSG00000280800	lincRNA	-4.86725	2.71693	3.05171	0.0865597	0.621911
ENSG00000249771	lincRNA	1.49918	5.36919	3.04603	0.0868452	0.623242
ENSG00000251376	lincRNA	-2.24924	4.19856	3.0417	0.0870857	0.624248
ENSG00000254973	lincRNA	-2.65318	1.32659	3.03775	0.0872632	0.6248
ENSG00000228521	lincRNA	2.05296	7.1074	3.13114	0.0875741	0.626306
ENSG00000267586	lincRNA	-0.342586	10.9816	3.02514	0.0879034	0.627939
ENSG00000235244	lincRNA	0.492488	9.26747	3.01688	0.0883264	0.629515
ENSG00000257860	lincRNA	1.82447	5.67347	3.01807	0.0882652	0.629515
ENSG00000259245	lincRNA	-4.16875	1.75896	3.01409	0.0884692	0.629812
ENSG00000281961	lincRNA	0.926935	7.21518	3.00892	0.0887357	0.63053
ENSG00000224511	lincRNA	-1.36707	5.52093	3.00014	0.0891892	0.63053
ENSG00000252647	rRNA	-2.7769	4.19414	3.01129	0.0892794	0.63053
ENSG00000237579	lincRNA	2.18925	3.98544	3.00416	0.088981	0.63053
ENSG00000268926	lincRNA	-2.11796	3.73505	2.99868	0.0892651	0.63053
ENSG00000256120	lincRNA	-3.68239	2.46138	3.00349	0.0890159	0.63053
ENSG00000248112	lincRNA	2.74925	1.42318	3.00685	0.0888425	0.63053
ENSG00000262267	lincRNA	1.10278	6.6382	2.99484	0.0894647	0.631122
ENSG00000231666	lincRNA	-4.44806	4.47487	3.0327	0.0896676	0.631837
ENSG00000212429	snRNA	3.15215	1.8419	2.98963	0.0900061	0.633505
ENSG00000275418	lincRNA	3.76987	1.93469	2.9815	0.0901615	0.633881
ENSG00000237468	lincRNA	-2.19502	2.86927	2.9705	0.0907407	0.637233
ENSG00000250903	lincRNA	0.342513	10.9461	2.96064	0.0912635	0.638742
ENSG00000180861	lincRNA	-0.906249	7.22447	2.96341	0.0911166	0.638742
ENSG00000254001	lincRNA	2.70618	4.7577	2.962	0.0911912	0.638742
ENSG00000225783	lincRNA	-0.500961	10.1533	3.00616	0.091484	0.638848
ENSG00000231156	lincRNA	2.78572	3.99925	2.95714	0.0914503	0.638848
ENSG00000202324	rRNA	2.64557	2.46976	2.9451	0.0920945	0.64239
ENSG00000258140	lincRNA	-1.46849	5.38709	2.94008	0.0923648	0.643554
ENSG00000259200	lincRNA	0.496761	9.03521	2.93737	0.092511	0.643645
ENSG00000235972	lincRNA	-4.01064	1.89209	2.936	0.0925847	0.643645
ENSG00000249484	lincRNA	0.268643	11.1926	2.93124	0.0928427	0.643999
ENSG00000248964	lincRNA	-4.36835	2.14796	2.93229	0.0927857	0.643999
ENSG00000260337	processed_transcript	3.14445	1.37416	2.92931	0.0929471	0.644005
ENSG00000261502	processed_transcript	0.548866	8.5243	2.9041	0.0943275	0.644243
ENSG00000264247	lincRNA	0.665104	7.87586	2.90958	0.0940253	0.644243
ENSG00000232347	lincRNA	1.33015	6.25407	2.90661	0.0941892	0.644243
ENSG00000282885	lincRNA	1.68797	5.02776	2.90812	0.0941059	0.644243
ENSG00000273381	lincRNA	-2.61577	4.9363	2.91169	0.0940172	0.644243
ENSG00000244620	lincRNA	-3.19685	3.97352	2.9184	0.0935416	0.644243
ENSG00000253400	lincRNA	2.63007	3.92513	2.90522	0.0942653	0.644243
ENSG00000236129	lincRNA	2.33443	3.73376	2.91969	0.0934713	0.644243
ENSG00000207016	snoRNA	3.3707	2.98076	2.91358	0.0940908	0.644243
ENSG00000238012	lincRNA	2.86631	2.04054	2.91945	0.0934845	0.644243
ENSG00000223046	rRNA	3.0489	1.38625	2.90995	0.0940048	0.644243
ENSG00000243885	lincRNA	-2.05834	1.06641	2.92019	0.0934437	0.644243
ENSG00000269978	lincRNA	3.03404	0.819305	2.90588	0.0942294	0.644243
ENSG00000227555	lincRNA	0.96406	6.77257	2.90188	0.0944499	0.644372
ENSG00000241169	lincRNA	2.7076	1.01838	2.89833	0.0946463	0.645005
ENSG00000199315	rRNA	3.45585	2.29321	2.89437	0.094866	0.645795
ENSG00000223715	lincRNA	-2.16974	3.21897	2.89034	0.0950902	0.64618
ENSG00000212176	rRNA	-4.46416	3.02825	2.88962	0.0951304	0.64618
ENSG00000227764	lincRNA	-2.75972	1.17011	2.8829	0.0955058	0.648023
ENSG00000251168	lincRNA	2.26685	3.92145	2.87685	0.0958449	0.648276
ENSG00000238198	lincRNA	-2.45174	3.18003	2.87666	0.0958557	0.648276
ENSG00000227373	lincRNA	-2.43048	3.04746	2.87918	0.095714	0.648276
ENSG00000267095	lincRNA	0.827369	7.21975	2.86092	0.0967445	0.652161
ENSG00000232084	lincRNA	1.77992	5.08694	2.86127	0.0967249	0.652161
ENSG00000273428	lincRNA	2.87965	1.22171	2.8634	0.0966039	0.652161
ENSG00000251454	lincRNA	-1.7372	4.84126	2.85318	0.0971851	0.654422
ENSG00000253713	lincRNA	-1.71886	4.77782	2.84946	0.097398	0.655146
ENSG00000267133	lincRNA	2.33943	4.17452	2.8454	0.0976304	0.656001
ENSG00000260305	lincRNA	0.667446	7.82885	2.83884	0.0980077	0.657825
ENSG00000257912	lincRNA	-1.89828	2.6346	2.83549	0.0982007	0.658411
ENSG00000224934	lincRNA	-1.44347	5.48567	2.82663	0.0987138	0.65901
ENSG00000227947	lincRNA	-1.41273	5.37201	2.82857	0.0986012	0.65901
ENSG00000231496	lincRNA	2.41512	3.38895	2.82776	0.0986479	0.65901
ENSG00000253369	lincRNA	3.05495	1.61455	2.82968	0.0985366	0.65901
ENSG00000269416	lincRNA	1.08568	7.91513	2.89465	0.0994981	0.660701
ENSG00000233694	lincRNA	1.07569	7.79686	2.86904	0.0993789	0.660701
ENSG00000260877	lincRNA	0.819413	7.42399	2.81671	0.0992917	0.660701
ENSG00000254486	lincRNA	-0.753959	7.22179	2.81806	0.099213	0.660701
ENSG00000256915	lincRNA	-2.91179	4.07987	2.81391	0.0994555	0.660701
ENSG00000199932	snRNA	3.15582	1.56029	2.80887	0.0997511	0.661676
ENSG00000256504	lincRNA	-4.28962	4.48914	2.80434	0.100038	0.662165
ENSG00000272823	lincRNA	3.40162	1.9279	2.80473	0.0999949	0.662165
ENSG00000259925	lincRNA	0.410722	10.6595	2.81033	0.100984	0.663049
ENSG00000229989	lincRNA	0.379551	9.93155	2.78634	0.101085	0.663049
ENSG00000282057	lincRNA	-1.4937	5.62215	2.79871	0.10035	0.663049
ENSG00000272953	lincRNA	2.70461	4.733	2.7921	0.100743	0.663049
ENSG00000234116	lincRNA	2.19267	4.53586	2.79542	0.100545	0.663049
ENSG00000261566	lincRNA	-2.44029	2.91589	2.78379	0.101237	0.663049
ENSG00000274104	lincRNA	-2.29068	2.67246	2.79712	0.100444	0.663049
ENSG00000256152	lincRNA	-4.75991	2.1804	2.78779	0.100999	0.663049
ENSG00000229558	lincRNA	2.39423	1.77258	2.78506	0.101161	0.663049
ENSG00000229175	lincRNA	-1.87322	1.25182	2.79008	0.100862	0.663049
ENSG00000228741	lincRNA	-1.75782	2.04519	2.78093	0.101409	0.663474
ENSG00000260455	lincRNA	1.42106	5.6877	2.76549	0.102338	0.667104
ENSG00000239184	rRNA	-4.92239	4.92734	2.80673	0.102374	0.667104
ENSG00000278147	lincRNA	-3.17913	4.00276	2.76516	0.102392	0.667104
ENSG00000231149	lincRNA	2.24919	1.46538	2.7659	0.102312	0.667104
ENSG00000264448	lincRNA	-2.44075	3.39708	2.75802	0.10279	0.668299
ENSG00000259011	lincRNA	2.62471	2.29763	2.75915	0.102721	0.668299
ENSG00000273068	lincRNA	-1.43131	6.17876	2.7548	0.102986	0.668379
ENSG00000223812	lincRNA	-2.98775	4.58679	2.75428	0.103018	0.668379
ENSG00000275871	lincRNA	-3.22573	1.91424	2.75251	0.103126	0.668384
ENSG00000228566	lincRNA	-0.342884	11.1339	2.74315	0.104061	0.670241
ENSG00000172965	lincRNA	0.286378	10.7822	2.68676	0.107226	0.670241
ENSG00000253901	lincRNA	0.315613	10.3511	2.71068	0.105713	0.670241
ENSG00000249816	lincRNA	-0.324583	10.0427	2.71752	0.105285	0.670241
ENSG00000280191	lincRNA	0.51064	9.42173	2.71233	0.10669	0.670241
ENSG00000241469	lincRNA	0.470935	9.07334	2.70714	0.105936	0.670241
ENSG00000255418	lincRNA	1.19925	8.00423	2.82165	0.104757	0.670241
ENSG00000238917	snoRNA	-1.45021	7.74092	2.77726	0.107256	0.670241
ENSG00000230990	lincRNA	0.971465	6.72583	2.70917	0.105808	0.670241
ENSG00000239467	lincRNA	-1.11636	6.44113	2.72753	0.104662	0.670241
ENSG00000254586	lincRNA	1.29497	5.72258	2.69378	0.106779	0.670241
ENSG00000270419	lincRNA	1.9415	5.47089	2.7291	0.104565	0.670241
ENSG00000250509	lincRNA	1.63327	5.15272	2.71108	0.105688	0.670241
ENSG00000253469	lincRNA	-2.65758	4.82105	2.71026	0.10574	0.670241
ENSG00000231742	lincRNA	-1.87049	4.67687	2.73155	0.104413	0.670241
ENSG00000212342	snoRNA	-5.2822	4.54512	2.78403	0.103793	0.670241
ENSG00000225218	lincRNA	1.89945	4.507	2.68575	0.10729	0.670241
ENSG00000188660	lincRNA	-1.76095	4.19434	2.68774	0.107164	0.670241
ENSG00000258435	lincRNA	1.93611	3.99569	2.71156	0.105658	0.670241
ENSG00000235200	lincRNA	3.32104	3.66062	2.68683	0.107221	0.670241
ENSG00000272428	lincRNA	-2.5973	3.52629	2.69756	0.10654	0.670241
ENSG00000267338	lincRNA	-2.11037	3.44809	2.71931	0.105173	0.670241
ENSG00000256643	lincRNA	2.02085	3.38521	2.72985	0.104519	0.670241
ENSG00000274213	lincRNA	-3.09133	3.37687	2.6935	0.106797	0.670241
ENSG00000196295	processed_transcript	2.6729	3.25602	2.70279	0.106209	0.670241
ENSG00000250723	lincRNA	2.56275	2.90107	2.70919	0.105807	0.670241
ENSG00000230939	lincRNA	-4.33532	2.81871	2.68833	0.107126	0.670241
ENSG00000231791	lincRNA	-1.95897	2.77058	2.70332	0.106176	0.670241
ENSG00000212628	rRNA	-2.00552	2.74573	2.72489	0.104826	0.670241
ENSG00000231081	lincRNA	-3.60471	2.62481	2.69221	0.106879	0.670241
ENSG00000272666	lincRNA	2.69885	2.62253	2.70163	0.106283	0.670241
ENSG00000263627	lincRNA	-3.62975	2.52197	2.71304	0.105566	0.670241
ENSG00000260761	lincRNA	2.50473	2.36245	2.69196	0.106895	0.670241
ENSG00000253892	lincRNA	3.84036	2.18144	2.74225	0.103754	0.670241
ENSG00000249618	lincRNA	-2.39798	1.90312	2.73299	0.104324	0.670241
ENSG00000271736	lincRNA	1.95447	0.766994	2.74389	0.103653	0.670241
ENSG00000177788	lincRNA	1.05862	7.27691	2.69569	0.107668	0.670581
ENSG00000223768	lincRNA	1.6022	5.26769	2.68041	0.107632	0.670581
ENSG00000229520	lincRNA	-2.86232	2.14586	2.68298	0.107467	0.670581
ENSG00000237851	lincRNA	2.00302	6.88586	2.77012	0.108017	0.672082
ENSG00000278910	lincRNA	-2.17243	3.1161	2.67071	0.108254	0.672885
ENSG00000240980	lincRNA	1.31693	6.08084	2.66772	0.108447	0.673413
ENSG00000223646	lincRNA	-1.64649	4.1703	2.66482	0.108635	0.673445
ENSG00000229459	lincRNA	2.18475	3.03122	2.66429	0.108669	0.673445
ENSG00000163009	lincRNA	0.341986	9.60088	2.65993	0.108952	0.674525
ENSG00000258701	lincRNA	1.00108	6.57667	2.6533	0.109383	0.674756
ENSG00000257253	lincRNA	1.95341	5.03781	2.65342	0.109375	0.674756
ENSG00000228950	lincRNA	-1.82149	3.99065	2.65102	0.109531	0.674756
ENSG00000249667	lincRNA	2.6516	2.53122	2.65151	0.109499	0.674756
ENSG00000230542	lincRNA	2.29242	2.34405	2.65576	0.109222	0.674756
ENSG00000254573	lincRNA	-0.731092	7.57974	2.63817	0.110374	0.678981
ENSG00000196096	lincRNA	1.24565	5.9007	2.63724	0.110435	0.678981
ENSG00000266505	lincRNA	-2.08653	2.48453	2.63354	0.110679	0.679809
ENSG00000257613	lincRNA	-3.28063	5.09115	2.63234	0.110839	0.67984
ENSG00000278514	lincRNA	-1.76919	4.49972	2.63016	0.110903	0.67984
ENSG00000228649	processed_transcript	-1.3831	5.33603	2.62156	0.111474	0.681492
ENSG00000238934	snoRNA	3.07153	3.61736	2.62123	0.111496	0.681492
ENSG00000266586	lincRNA	2.98888	3.56837	2.62116	0.111501	0.681492
ENSG00000235056	lincRNA	-2.29164	6.44061	2.71341	0.11164	0.681673
ENSG00000228372	lincRNA	-0.77738	8.80531	2.6881	0.111926	0.68203
ENSG00000269486	lincRNA	1.24004	5.96297	2.60845	0.112351	0.68203
ENSG00000253143	lincRNA	-1.64742	5.56829	2.60837	0.112356	0.68203
ENSG00000267287	processed_transcript	1.9497	5.31921	2.61279	0.11206	0.68203
ENSG00000238276	processed_transcript	-1.64529	4.70163	2.61007	0.112242	0.68203
ENSG00000233342	lincRNA	2.17309	2.03732	2.61188	0.112121	0.68203
ENSG00000183470	lincRNA	1.18504	5.88812	2.60152	0.112818	0.683498
ENSG00000279784	lincRNA	-4.11748	2.55521	2.60522	0.112812	0.683498
ENSG00000177335	processed_transcript	0.564534	8.424	2.59803	0.113054	0.683645
ENSG00000230381	lincRNA	-1.66784	1.34636	2.59791	0.113062	0.683645
ENSG00000233569	lincRNA	-1.67459	1.62197	2.5913	0.113511	0.685692
ENSG00000283459	lincRNA	2.4417	3.3948	2.58965	0.113622	0.685701
ENSG00000248491	lincRNA	0.288394	10.5277	2.57229	0.114811	0.688959
ENSG00000236052	lincRNA	0.410744	9.34492	2.57331	0.114741	0.688959
ENSG00000281608	lincRNA	-0.433073	9.16559	2.56971	0.114989	0.688959
ENSG00000261122	lincRNA	-0.558196	8.09367	2.56917	0.115026	0.688959
ENSG00000272763	lincRNA	1.61208	4.94573	2.56786	0.115117	0.688959
ENSG00000269646	lincRNA	1.91688	4.09072	2.56565	0.115269	0.688959
ENSG00000233746	lincRNA	1.85452	3.28555	2.57044	0.114938	0.688959
ENSG00000233978	lincRNA	-2.23505	2.97643	2.56806	0.115103	0.688959
ENSG00000263394	lincRNA	2.4063	2.39528	2.56608	0.115239	0.688959
ENSG00000230159	lincRNA	-2.19798	1.52926	2.57323	0.114746	0.688959
ENSG00000234777	lincRNA	1.13256	6.80564	2.55991	0.115668	0.690039
ENSG00000236501	lincRNA	-2.25857	2.83759	2.55984	0.115672	0.690039
ENSG00000226140	lincRNA	1.79717	5.01778	2.55344	0.116118	0.690563
ENSG00000246820	lincRNA	1.56749	4.57678	2.55596	0.115942	0.690563
ENSG00000272829	lincRNA	-3.75035	2.90214	2.55712	0.116204	0.690563
ENSG00000252845	rRNA	-2.89589	1.15916	2.55331	0.116127	0.690563
ENSG00000248132	lincRNA	-2.86792	3.17221	2.54953	0.116391	0.691015
ENSG00000184274	lincRNA	0.526085	8.83758	2.54586	0.116789	0.692061
ENSG00000276308	lincRNA	-3.47897	2.1279	2.54425	0.11676	0.692061
ENSG00000197210	lincRNA	-0.547477	7.69941	2.54215	0.116908	0.692105
ENSG00000227121	lincRNA	3.30574	3.31661	2.54279	0.117127	0.692192
ENSG00000228586	lincRNA	2.25024	1.47916	2.53878	0.117145	0.692192
ENSG00000268038	lincRNA	0.544231	8.0154	2.53641	0.117313	0.692309
ENSG00000224049	lincRNA	2.17099	1.96478	2.53377	0.117499	0.692309
ENSG00000234540	lincRNA	-2.66008	1.87825	2.5352	0.117397	0.692309
ENSG00000219926	lincRNA	1.2992	5.83082	2.53174	0.117643	0.6925
ENSG00000269037	lincRNA	1.32358	5.33704	2.52074	0.118424	0.696441
ENSG00000264262	lincRNA	1.82382	3.96069	2.51775	0.118637	0.697036
ENSG00000228463	lincRNA	-0.517415	9.3101	2.53075	0.119236	0.698797
ENSG00000269364	lincRNA	0.684881	8.02587	2.51128	0.119196	0.698797
ENSG00000250043	lincRNA	0.771842	7.36132	2.49408	0.120343	0.698797
ENSG00000260478	lincRNA	-1.1645	6.42559	2.49632	0.120181	0.698797
ENSG00000179676	lincRNA	1.22227	6.3727	2.49727	0.120113	0.698797
ENSG00000234548	lincRNA	1.68755	4.6197	2.50571	0.119502	0.698797
ENSG00000229646	lincRNA	2.02547	3.75767	2.49663	0.120158	0.698797
ENSG00000277352	lincRNA	-2.22882	3.63855	2.49781	0.120073	0.698797
ENSG00000273139	lincRNA	-4.29223	2.98106	2.50708	0.119403	0.698797
ENSG00000261229	lincRNA	3.52711	2.74474	2.50114	0.119832	0.698797
ENSG00000242671	lincRNA	2.71723	2.42979	2.50115	0.119831	0.698797
ENSG00000253948	lincRNA	2.69497	1.57481	2.49334	0.120397	0.698797
ENSG00000263688	lincRNA	-3.62982	1.13772	2.49373	0.120368	0.698797
ENSG00000228495	lincRNA	0.633109	7.97187	2.48939	0.120684	0.699159
ENSG00000249021	lincRNA	-1.82338	3.96899	2.49007	0.120635	0.699159
ENSG00000231189	lincRNA	3.02375	3.66328	2.48691	0.120865	0.699557
ENSG00000240152	lincRNA	-1.8212	3.7889	2.48176	0.121242	0.701085
ENSG00000259721	lincRNA	1.72857	4.30427	2.47585	0.121675	0.702286
ENSG00000271715	lincRNA	-3.22833	3.58793	2.47619	0.12165	0.702286
ENSG00000266389	lincRNA	-1.59452	5.3003	2.47398	0.121813	0.702429
ENSG00000228358	lincRNA	1.43056	5.6414	2.47011	0.122099	0.703426
ENSG00000222363	snRNA	2.27389	1.65501	2.46852	0.122216	0.70345
ENSG00000260209	lincRNA	-1.73321	3.34501	2.46546	0.122443	0.704104
ENSG00000206652	snRNA	-2.23146	4.54236	2.45479	0.123236	0.70801
ENSG00000248242	lincRNA	-0.443459	8.70937	2.44658	0.123851	0.708387
ENSG00000253903	lincRNA	1.35508	5.85794	2.44879	0.123685	0.708387
ENSG00000228261	lincRNA	-1.59096	4.75296	2.44673	0.12384	0.708387
ENSG00000232245	lincRNA	2.35136	2.1473	2.44976	0.123612	0.708387
ENSG00000223660	lincRNA	2.34373	1.84686	2.44631	0.123871	0.708387
ENSG00000266830	lincRNA	-1.59541	5.45478	2.44311	0.124112	0.709111
ENSG00000238192	lincRNA	2.15543	2.76618	2.44019	0.124331	0.709714
ENSG00000273551	lincRNA	-3.7525	2.70113	2.43706	0.124568	0.710412
ENSG00000279636	lincRNA	-1.99022	3.05861	2.43237	0.124922	0.711131
ENSG00000274266	snoRNA	-3.67681	1.55156	2.43356	0.124832	0.711131
ENSG00000224260	lincRNA	0.814064	9.00091	2.50272	0.125156	0.7118
ENSG00000204625	lincRNA	-2.00766	3.03926	2.42533	0.125457	0.7118
ENSG00000254043	lincRNA	-1.78455	2.31855	2.42496	0.125486	0.7118
ENSG00000251623	lincRNA	2.64215	1.68534	2.42481	0.125497	0.7118
ENSG00000267857	lincRNA	1.91057	5.02759	2.42451	0.125885	0.712943
ENSG00000234165	lincRNA	-1.9193	3.91949	2.41917	0.125928	0.712943
ENSG00000224698	lincRNA	-1.19394	5.82802	2.40697	0.126865	0.717595
ENSG00000259119	lincRNA	-2.02775	4.28134	2.4001	0.127396	0.718639
ENSG00000252290	snoRNA	3.78512	2.71939	2.40143	0.127293	0.718639
ENSG00000265995	lincRNA	-3.77924	0.832337	2.40114	0.127316	0.718639
ENSG00000248150	lincRNA	-1.88373	4.69635	2.39721	0.12762	0.71925
ENSG00000275676	lincRNA	1.99496	1.8107	2.39474	0.127812	0.719681
ENSG00000273362	lincRNA	-0.71467	7.85595	2.38303	0.129379	0.72127
ENSG00000257771	lincRNA	-0.888702	7.56761	2.39321	0.129393	0.72127
ENSG00000256642	lincRNA	1.0224	6.39597	2.37961	0.128996	0.72127
ENSG00000261888	lincRNA	1.23979	6.23589	2.36815	0.129901	0.72127
ENSG00000232596	lincRNA	1.19095	6.06411	2.36724	0.129973	0.72127
ENSG00000234880	lincRNA	1.25798	5.38375	2.3664	0.130039	0.72127
ENSG00000259834	lincRNA	1.78481	4.97476	2.3841	0.128644	0.72127
ENSG00000250015	lincRNA	-1.52418	4.68624	2.37587	0.12929	0.72127
ENSG00000262477	lincRNA	1.80637	4.67974	2.38811	0.12833	0.72127
ENSG00000272692	lincRNA	-1.50988	4.65551	2.37263	0.129546	0.72127
ENSG00000260693	lincRNA	1.73703	4.65289	2.36608	0.130065	0.72127
ENSG00000261648	lincRNA	1.73566	4.39101	2.38615	0.128483	0.72127
ENSG00000226938	lincRNA	-1.99104	4.32874	2.38681	0.128431	0.72127
ENSG00000270361	lincRNA	2.92765	3.80053	2.37258	0.12955	0.72127
ENSG00000226516	lincRNA	2.55745	2.1624	2.36686	0.130003	0.72127
ENSG00000261182	lincRNA	2.51007	1.75666	2.37779	0.129139	0.72127
ENSG00000260498	lincRNA	-2.32895	1.48868	2.38135	0.128859	0.72127
ENSG00000279278	lincRNA	1.14183	6.77113	2.35323	0.13109	0.723673
ENSG00000251363	lincRNA	-1.25727	5.95481	2.35547	0.13091	0.723673
ENSG00000283331	lincRNA	1.83563	4.53345	2.35361	0.131059	0.723673
ENSG00000198221	lincRNA	-3.59078	4.22809	2.3519	0.131196	0.723673
ENSG00000256672	lincRNA	-1.70479	3.97653	2.35853	0.130666	0.723673
ENSG00000212312	rRNA	-4.11682	3.36582	2.35758	0.131083	0.723673
ENSG00000253855	lincRNA	0.574679	7.98686	2.34308	0.131905	0.72649
ENSG00000248489	lincRNA	2.38915	3.70029	2.3412	0.132057	0.72649
ENSG00000199805	snRNA	3.05808	1.91951	2.34269	0.132007	0.72649
ENSG00000241288	processed_transcript	0.415169	9.68044	2.34183	0.132295	0.726889
ENSG00000268362	lincRNA	1.8145	4.31998	2.33109	0.132876	0.726889
ENSG00000253147	lincRNA	1.88488	4.027	2.33537	0.132529	0.726889
ENSG00000278135	snRNA	3.86158	3.93547	2.34931	0.133276	0.726889
ENSG00000274261	lincRNA	-1.75786	3.81657	2.33587	0.132489	0.726889
ENSG00000226374	lincRNA	1.73247	3.50209	2.32495	0.133377	0.726889
ENSG00000199545	rRNA	-3.30521	3.19604	2.33533	0.132598	0.726889
ENSG00000230040	lincRNA	2.14637	3.18222	2.3248	0.13339	0.726889
ENSG00000263063	lincRNA	2.81762	3.03215	2.32752	0.133167	0.726889
ENSG00000249857	lincRNA	-4.4857	2.88105	2.32449	0.133415	0.726889
ENSG00000261070	lincRNA	1.76729	2.08682	2.3309	0.132892	0.726889
ENSG00000261584	lincRNA	1.61243	5.13438	2.30946	0.13465	0.732334
ENSG00000272086	lincRNA	1.83323	3.62809	2.30981	0.134621	0.732334
ENSG00000259772	lincRNA	-0.958836	6.07012	2.30583	0.134949	0.732684
ENSG00000201145	rRNA	-2.82965	3.67473	2.30695	0.13487	0.732684
ENSG00000224286	lincRNA	-1.28753	5.44625	2.30203	0.135265	0.733754
ENSG00000264232	lincRNA	-1.58752	5.74807	2.29939	0.135484	0.734305
ENSG00000229791	lincRNA	-2.6032	0.716024	2.29702	0.135682	0.734735
ENSG00000224342	lincRNA	-2.43272	2.69898	2.29292	0.136023	0.735946
ENSG00000225258	lincRNA	2.70356	2.56674	2.29055	0.136222	0.736378
ENSG00000259275	lincRNA	-0.672035	8.12375	2.28408	0.13686	0.737612
ENSG00000275964	lincRNA	-4.30541	6.31404	2.35609	0.136593	0.737612
ENSG00000258220	lincRNA	-1.58079	5.48204	2.28291	0.136863	0.737612
ENSG00000225960	lincRNA	2.70856	2.52889	2.28219	0.136924	0.737612
ENSG00000261617	lincRNA	-0.424737	9.70455	2.2875	0.137051	0.737658
ENSG00000225321	lincRNA	-0.829331	6.86956	2.26439	0.138432	0.742587
ENSG00000260032	lincRNA	1.89137	4.30284	2.25866	0.138922	0.742587
ENSG00000272218	lincRNA	2.87687	3.91558	2.263	0.138551	0.742587
ENSG00000226655	lincRNA	-2.09168	3.54061	2.26715	0.138197	0.742587
ENSG00000264994	snoRNA	2.13046	3.47344	2.26016	0.138794	0.742587
ENSG00000258425	lincRNA	-1.79336	2.92019	2.26465	0.13841	0.742587
ENSG00000261743	lincRNA	-2.09251	2.07362	2.25958	0.138843	0.742587
ENSG00000229578	lincRNA	-2.01994	1.68584	2.26097	0.138724	0.742587
ENSG00000223944	lincRNA	0.386591	9.9313	2.25547	0.139525	0.743982
ENSG00000237220	lincRNA	2.2423	3.88524	2.25185	0.139542	0.743982
ENSG00000225337	lincRNA	2.4367	2.07305	2.25184	0.139507	0.743982
ENSG00000228136	lincRNA	1.38023	5.98833	2.25229	0.139719	0.744289
ENSG00000237844	lincRNA	0.225051	11.1158	2.2358	0.140895	0.74823
ENSG00000249203	lincRNA	0.516473	8.4817	2.23903	0.140614	0.74823
ENSG00000255345	lincRNA	1.12513	5.5705	2.23529	0.14094	0.74823
ENSG00000269635	lincRNA	-1.67062	4.07361	2.23566	0.140907	0.74823
ENSG00000204362	lincRNA	-1.24076	5.53021	2.22798	0.141577	0.748243
ENSG00000236716	lincRNA	-2.62848	3.81369	2.22772	0.1416	0.748243
ENSG00000212228	snoRNA	-1.87917	3.52184	2.23221	0.141207	0.748243
ENSG00000275898	lincRNA	2.28202	3.17166	2.22699	0.141663	0.748243
ENSG00000253321	lincRNA	-2.08281	2.40117	2.23259	0.141175	0.748243
ENSG00000233538	lincRNA	-3.37466	1.95664	2.22946	0.141447	0.748243
ENSG00000257474	lincRNA	-1.33423	5.50487	2.22531	0.141811	0.748388
ENSG00000253832	lincRNA	-0.839131	7.08545	2.21754	0.142494	0.750084
ENSG00000204187	lincRNA	0.969317	6.53486	2.2192	0.142348	0.750084
ENSG00000232001	lincRNA	-2.12656	3.35721	2.2186	0.142401	0.750084
ENSG00000235142	lincRNA	0.389042	9.30756	2.21153	0.143025	0.75026
ENSG00000230972	lincRNA	-0.523834	8.27446	2.21088	0.143083	0.75026
ENSG00000235049	lincRNA	0.534213	7.883	2.20762	0.143372	0.75026
ENSG00000248538	lincRNA	-1.0883	6.61118	2.21472	0.142837	0.75026
ENSG00000224504	lincRNA	-1.47715	6.12842	2.21219	0.143254	0.75026
ENSG00000231814	lincRNA	-1.8556	4.62394	2.21022	0.143142	0.75026
ENSG00000233234	lincRNA	2.48516	2.80481	2.21119	0.143056	0.75026
ENSG00000202174	rRNA	1.74261	5.24621	2.20609	0.143848	0.751519
ENSG00000231212	lincRNA	-1.68884	1.45197	2.2022	0.143854	0.751519
ENSG00000226258	lincRNA	0.342391	9.77703	2.19034	0.144915	0.751865
ENSG00000196243	lincRNA	0.627438	7.58737	2.19355	0.144627	0.751865
ENSG00000225744	lincRNA	-1.40775	7.07388	2.20405	0.144085	0.751865
ENSG00000235584	lincRNA	-1.58755	4.59536	2.19854	0.144181	0.751865
ENSG00000268673	lincRNA	-2.73195	4.18694	2.19631	0.14438	0.751865
ENSG00000255135	lincRNA	-1.93318	3.72444	2.19168	0.144795	0.751865
ENSG00000227809	lincRNA	3.08048	3.27909	2.19397	0.144629	0.751865
ENSG00000278927	lincRNA	-3.32999	2.46758	2.18931	0.145008	0.751865
ENSG00000249847	lincRNA	1.79226	1.64664	2.1896	0.144982	0.751865
ENSG00000246523	lincRNA	-1.08025	7.65097	2.24185	0.145542	0.752203
ENSG00000226250	lincRNA	1.5866	4.27381	2.18698	0.145218	0.752203
ENSG00000281097	lincRNA	2.07349	3.05208	2.18581	0.145323	0.752203
ENSG00000260823	lincRNA	2.67507	2.84021	2.18323	0.145556	0.752203
ENSG00000255029	lincRNA	0.431682	8.40841	2.17721	0.146102	0.754061
ENSG00000227579	lincRNA	2.80079	1.69769	2.17658	0.146158	0.754061
ENSG00000277047	lincRNA	-0.622474	7.80792	2.16954	0.146799	0.754548
ENSG00000272693	lincRNA	1.61609	4.76328	2.17379	0.146412	0.754548
ENSG00000203684	lincRNA	-3.07846	3.09427	2.16888	0.146859	0.754548
ENSG00000278464	lincRNA	2.90803	2.67488	2.17221	0.146556	0.754548
ENSG00000227260	lincRNA	-2.3729	1.1757	2.16952	0.146801	0.754548
ENSG00000283415	lincRNA	0.636953	7.58273	2.16124	0.147559	0.754963
ENSG00000245651	lincRNA	0.781245	7.33653	2.16376	0.147328	0.754963
ENSG00000269186	lincRNA	1.43904	5.49391	2.16081	0.147599	0.754963
ENSG00000237613	lincRNA	-2.11077	3.63001	2.16207	0.147483	0.754963
ENSG00000224626	lincRNA	-1.68854	3.57013	2.1622	0.147471	0.754963
ENSG00000229051	lincRNA	-3.23219	3.23161	2.16108	0.147668	0.754963
ENSG00000225548	lincRNA	0.306109	9.21661	2.13858	0.149656	0.755327
ENSG00000231492	lincRNA	0.674307	7.7834	2.14286	0.149258	0.755327
ENSG00000254837	lincRNA	0.736887	7.38823	2.14049	0.149479	0.755327
ENSG00000253164	lincRNA	0.805635	7.09276	2.15011	0.148585	0.755327
ENSG00000234394	lincRNA	1.05698	6.43455	2.14772	0.148806	0.755327
ENSG00000238062	lincRNA	-1.06027	6.42495	2.157	0.147949	0.755327
ENSG00000251169	lincRNA	1.09989	5.79108	2.15178	0.14843	0.755327
ENSG00000269966	lincRNA	1.08803	5.7658	2.13437	0.150049	0.755327
ENSG00000258743	lincRNA	-1.58398	4.85222	2.14435	0.149118	0.755327
ENSG00000260670	lincRNA	-1.83119	3.93666	2.13444	0.150043	0.755327
ENSG00000252468	snRNA	2.33774	3.89641	2.1347	0.150167	0.755327
ENSG00000204814	lincRNA	-3.05398	3.65781	2.14378	0.149172	0.755327
ENSG00000249094	lincRNA	1.89669	3.64371	2.1426	0.149282	0.755327
ENSG00000261097	lincRNA	1.80859	3.52043	2.14758	0.14882	0.755327
ENSG00000270964	lincRNA	2.39372	3.4219	2.15096	0.148506	0.755327
ENSG00000270673	lincRNA	-1.84652	3.37982	2.14154	0.14938	0.755327
ENSG00000267034	lincRNA	-4.1217	3.09868	2.13452	0.150035	0.755327
ENSG00000207082	snRNA	-5.49784	2.77158	2.15294	0.148323	0.755327
ENSG00000251417	lincRNA	-2.25472	1.7374	2.14315	0.14923	0.755327
ENSG00000200184	snRNA	-3.086	1.54065	2.13545	0.150042	0.755327
ENSG00000260750	lincRNA	0.925115	6.90197	2.13181	0.15029	0.755333
ENSG00000224568	lincRNA	0.695676	7.3839	2.12634	0.150803	0.756492
ENSG00000234634	lincRNA	-0.848504	7.08806	2.12782	0.150664	0.756492
ENSG00000250313	lincRNA	3.18898	1.68162	2.12547	0.150885	0.756492
ENSG00000275239	lincRNA	-0.678446	8.77577	2.156	0.151877	0.758412
ENSG00000272347	lincRNA	-1.37173	6.06154	2.12548	0.151557	0.758412
ENSG00000257373	lincRNA	-1.27081	5.72988	2.11699	0.151686	0.758412
ENSG00000246067	lincRNA	1.59751	5.08753	2.1177	0.151619	0.758412
ENSG00000256001	lincRNA	-1.9835	2.50965	2.11531	0.151846	0.758412
ENSG00000233834	processed_transcript	2.00683	3.57792	2.11362	0.152006	0.758446
ENSG00000228106	lincRNA	0.989824	6.44262	2.1121	0.152151	0.758551
ENSG00000257741	lincRNA	1.58056	5.06407	2.10956	0.152393	0.758551
ENSG00000236372	lincRNA	1.84379	1.81348	2.10986	0.152364	0.758551
ENSG00000249096	lincRNA	-1.24072	4.88541	2.10749	0.15259	0.758925
ENSG00000253428	lincRNA	0.357292	11.4124	2.12819	0.154324	0.759008
ENSG00000251293	lincRNA	-0.60053	7.73296	2.09432	0.153853	0.759008
ENSG00000282160	lincRNA	0.686488	7.2462	2.08297	0.154951	0.759008
ENSG00000233570	lincRNA	1.07067	5.9675	2.07871	0.155366	0.759008
ENSG00000275088	lincRNA	1.2788	5.85539	2.09868	0.153433	0.759008
ENSG00000230437	lincRNA	1.33089	5.66776	2.08167	0.155078	0.759008
ENSG00000254263	lincRNA	-1.29258	5.36035	2.10313	0.153007	0.759008
ENSG00000260163	lincRNA	1.6991	5.00251	2.09108	0.154259	0.759008
ENSG00000279848	lincRNA	1.48309	4.6377	2.08526	0.154728	0.759008
ENSG00000268568	lincRNA	-1.64275	4.52317	2.09915	0.153389	0.759008
ENSG00000232023	lincRNA	1.76698	4.22339	2.07795	0.15544	0.759008
ENSG00000263603	lincRNA	-1.89079	4.21975	2.0869	0.15457	0.759008
ENSG00000267268	lincRNA	-2.04705	3.88105	2.08547	0.154709	0.759008
ENSG00000230298	lincRNA	1.65086	3.75621	2.10281	0.153037	0.759008
ENSG00000225948	lincRNA	-1.72948	3.65721	2.09307	0.153973	0.759008
ENSG00000251398	lincRNA	1.8742	3.53019	2.0967	0.153624	0.759008
ENSG00000228719	lincRNA	3.32205	3.1256	2.08002	0.155238	0.759008
ENSG00000212333	rRNA	-3.06808	2.9137	2.09073	0.154199	0.759008
ENSG00000232920	lincRNA	-2.39648	2.45754	2.07733	0.1555	0.759008
ENSG00000260972	lincRNA	-2.06557	2.32411	2.09946	0.153358	0.759008
ENSG00000235533	lincRNA	2.08011	2.12047	2.09717	0.153579	0.759008
ENSG00000226669	lincRNA	-3.61245	1.89664	2.07698	0.155534	0.759008
ENSG00000244541	lincRNA	1.80789	1.58346	2.09223	0.154054	0.759008
ENSG00000259457	lincRNA	-2.34071	1.37183	2.09294	0.153986	0.759008
ENSG00000265533	lincRNA	-0.529832	9.58108	2.07711	0.158545	0.761165
ENSG00000260658	lincRNA	-0.573175	9.51872	2.09282	0.157546	0.761165
ENSG00000267337	lincRNA	0.297595	9.40695	2.06541	0.156668	0.761165
ENSG00000230825	processed_transcript	0.504414	7.98221	2.05373	0.157823	0.761165
ENSG00000257183	lincRNA	1.05213	6.40485	2.0495	0.158243	0.761165
ENSG00000260807	lincRNA	1.09278	6.21682	2.05277	0.157918	0.761165
ENSG00000224413	lincRNA	-1.32112	6.16886	2.04728	0.158464	0.761165
ENSG00000257084	lincRNA	2.78304	6.08163	2.12331	0.156588	0.761165
ENSG00000283445	lincRNA	-1.36092	5.47609	2.06786	0.156427	0.761165
ENSG00000201210	rRNA	3.55381	5.2485	2.08968	0.157997	0.761165
ENSG00000226180	lincRNA	1.64022	4.86949	2.05436	0.15776	0.761165
ENSG00000215241	lincRNA	-2.59347	4.7703	2.04741	0.158451	0.761165
ENSG00000254262	lincRNA	-1.70517	4.69362	2.05973	0.157228	0.761165
ENSG00000229699	lincRNA	-1.65535	4.36718	2.05117	0.158077	0.761165
ENSG00000212433	rRNA	-2.72549	3.89721	2.05268	0.157927	0.761165
ENSG00000259093	lincRNA	-2.63233	3.67563	2.05533	0.157664	0.761165
ENSG00000240095	lincRNA	-5.51063	2.83391	2.05926	0.157275	0.761165
ENSG00000249664	lincRNA	-4.12369	2.27187	2.06911	0.156304	0.761165
ENSG00000272463	lincRNA	2.52216	1.92496	2.04791	0.158401	0.761165
ENSG00000267519	lincRNA	2.26569	1.85326	2.05111	0.158083	0.761165
ENSG00000234871	lincRNA	-3.49224	1.33299	2.05033	0.15816	0.761165
ENSG00000250340	lincRNA	-1.56381	3.18319	2.04362	0.158829	0.761939
ENSG00000242759	lincRNA	-0.490646	10.5602	2.08897	0.15904	0.76194
ENSG00000277013	lincRNA	1.0744	6.18389	2.04118	0.159074	0.76194
ENSG00000237527	lincRNA	-0.624482	7.85698	2.03824	0.159381	0.762236
ENSG00000255039	lincRNA	0.956089	7.4021	2.06497	0.159362	0.762236
ENSG00000227305	lincRNA	0.899303	7.05996	2.03435	0.160127	0.763061
ENSG00000278231	lincRNA	0.676522	7.04083	2.03031	0.160167	0.763061
ENSG00000201231	snRNA	-2.42893	6.18435	2.08317	0.160075	0.763061
ENSG00000224850	lincRNA	-2.12024	3.46296	2.03361	0.159834	0.763061
ENSG00000237262	lincRNA	-2.25371	2.0684	2.03048	0.16015	0.763061
ENSG00000271893	lincRNA	-1.18988	8.36755	2.08458	0.161064	0.764718
ENSG00000253768	lincRNA	0.856279	6.51043	2.02026	0.161185	0.764718
ENSG00000270177	lincRNA	1.32758	4.98529	2.01866	0.161349	0.764718
ENSG00000231171	lincRNA	-3.19399	3.51169	2.0172	0.161498	0.764718
ENSG00000234296	lincRNA	-1.71882	3.49049	2.02225	0.160984	0.764718
ENSG00000260558	lincRNA	-5.12366	2.40828	2.0205	0.161161	0.764718
ENSG00000248685	lincRNA	2.31111	2.40368	2.02511	0.160694	0.764718
ENSG00000252014	snoRNA	-4.18575	2.36678	2.01764	0.161453	0.764718
ENSG00000223647	lincRNA	2.24603	2.51897	2.01558	0.161663	0.764917
ENSG00000230525	lincRNA	-0.428784	8.22614	2.01188	0.162041	0.76554
ENSG00000254952	lincRNA	1.82579	3.00942	2.01224	0.162005	0.76554
ENSG00000153363	lincRNA	0.531345	8.34714	2.009	0.162336	0.765566
ENSG00000249429	lincRNA	-0.408971	8.26447	2.00464	0.162784	0.765566
ENSG00000277991	lincRNA	-1.57444	4.25968	2.00542	0.162703	0.765566
ENSG00000203334	lincRNA	-1.5899	4.05842	2.00622	0.162621	0.765566
ENSG00000283392	lincRNA	-1.74019	2.76925	2.00661	0.162582	0.765566
ENSG00000260634	lincRNA	-2.25608	1.87647	2.00816	0.162422	0.765566
ENSG00000227082	lincRNA	1.37453	5.46984	2.00065	0.163195	0.766528
ENSG00000256424	lincRNA	-3.75259	2.67695	1.99912	0.163353	0.766528
ENSG00000260312	lincRNA	-2.65559	2.45974	1.99907	0.163358	0.766528
ENSG00000233842	lincRNA	0.900097	6.41936	1.99469	0.163812	0.766738
ENSG00000255226	lincRNA	-2.59052	4.68836	1.9974	0.163531	0.766738
ENSG00000261615	lincRNA	1.74608	4.62095	1.99455	0.163827	0.766738
ENSG00000227519	lincRNA	-2.10523	3.35702	1.99388	0.163896	0.766738
ENSG00000229621	lincRNA	2.25557	4.14785	1.98607	0.164709	0.769383
ENSG00000226208	lincRNA	2.00277	1.47175	1.98636	0.164678	0.769383
ENSG00000252094	rRNA	-2.20137	2.33445	1.98305	0.165023	0.769697
ENSG00000224322	lincRNA	-1.50878	1.28742	1.9836	0.164966	0.769697
ENSG00000225044	lincRNA	-0.95332	6.45928	1.97863	0.165487	0.770703
ENSG00000235931	lincRNA	1.44637	4.93745	1.97958	0.165387	0.770703
ENSG00000259989	lincRNA	0.437979	10.3628	2.0151	0.165626	0.770773
ENSG00000180712	lincRNA	1.31878	5.33117	1.97306	0.166072	0.771708
ENSG00000255998	lincRNA	-1.57052	2.32241	1.97304	0.166075	0.771708
ENSG00000250546	processed_transcript	-1.85982	1.81246	1.96873	0.166529	0.773243
ENSG00000258776	lincRNA	0.525822	7.71744	1.96424	0.167004	0.774188
ENSG00000222033	lincRNA	1.17966	6.20713	1.96294	0.167282	0.774188
ENSG00000258308	lincRNA	1.26037	5.84933	1.96298	0.167138	0.774188
ENSG00000278716	lincRNA	-1.81709	5.42203	1.96094	0.167355	0.774188
ENSG00000229647	lincRNA	1.7552	2.83722	1.96292	0.167144	0.774188
ENSG00000255794	processed_transcript	0.451167	8.21074	1.95833	0.167633	0.774897
ENSG00000206855	snRNA	2.82153	3.25308	1.95986	0.168134	0.776088
ENSG00000272735	lincRNA	1.87027	1.97898	1.95358	0.16814	0.776088
ENSG00000249628	lincRNA	0.803737	6.75012	1.94911	0.168619	0.777721
ENSG00000249815	lincRNA	1.98746	12.7468	1.97477	0.172114	0.777733
ENSG00000222041	lincRNA	0.257082	10.3506	1.91779	0.172017	0.777733
ENSG00000175728	lincRNA	0.31732	9.67145	1.92704	0.171005	0.777733
ENSG00000242258	lincRNA	0.353643	9.57309	1.92809	0.17089	0.777733
ENSG00000233895	lincRNA	0.403482	9.08384	1.91883	0.171903	0.777733
ENSG00000226985	lincRNA	0.423264	8.99742	1.91249	0.1726	0.777733
ENSG00000260469	lincRNA	0.440494	8.626	1.93325	0.17033	0.777733
ENSG00000254135	lincRNA	0.523157	7.69383	1.94211	0.169371	0.777733
ENSG00000259223	lincRNA	1.30183	7.58486	1.96815	0.172497	0.777733
ENSG00000235687	lincRNA	0.662305	7.3837	1.90536	0.173388	0.777733
ENSG00000233508	lincRNA	0.750283	6.97737	1.90867	0.173022	0.777733
ENSG00000248939	lincRNA	0.749209	6.97676	1.90439	0.173496	0.777733
ENSG00000230587	lincRNA	0.870907	6.84485	1.93235	0.170427	0.777733
ENSG00000234718	lincRNA	0.808322	6.68982	1.90878	0.17301	0.777733
ENSG00000247774	processed_transcript	1.43834	5.88783	1.93976	0.169637	0.777733
ENSG00000255136	lincRNA	-1.09334	5.83738	1.91181	0.172676	0.777733
ENSG00000265514	lincRNA	-1.11265	5.82454	1.92407	0.171329	0.777733
ENSG00000228742	lincRNA	-1.1701	5.57439	1.9191	0.171873	0.777733
ENSG00000250411	lincRNA	-1.84051	5.39306	1.92321	0.17333	0.777733
ENSG00000250392	lincRNA	1.19744	5.30231	1.93666	0.16996	0.777733
ENSG00000260052	lincRNA	-1.22959	5.17771	1.93883	0.169725	0.777733
ENSG00000253281	processed_transcript	-1.59535	4.54046	1.91631	0.172179	0.777733
ENSG00000271398	lincRNA	1.89532	4.43919	1.92506	0.171502	0.777733
ENSG00000268316	lincRNA	-1.88018	4.37096	1.9058	0.173339	0.777733
ENSG00000214942	lincRNA	-1.39741	4.35466	1.93022	0.170659	0.777733
ENSG00000270212	lincRNA	1.53429	4.21054	1.94471	0.169091	0.777733
ENSG00000277418	rRNA	-3.18897	3.98939	1.93518	0.170146	0.777733
ENSG00000274370	lincRNA	2.21657	3.44514	1.91235	0.172616	0.777733
ENSG00000279847	lincRNA	-1.7646	3.2131	1.92896	0.170796	0.777733
ENSG00000236874	lincRNA	-1.54418	3.20973	1.94364	0.169206	0.777733
ENSG00000224243	lincRNA	2.04575	3.08555	1.92595	0.171124	0.777733
ENSG00000256146	lincRNA	-2.06401	3.07347	1.9401	0.169588	0.777733
ENSG00000251329	lincRNA	-2.42522	2.86314	1.93124	0.170548	0.777733
ENSG00000267079	lincRNA	-1.8334	2.74634	1.91326	0.172515	0.777733
ENSG00000233532	lincRNA	-2.02162	2.60398	1.91005	0.17287	0.777733
ENSG00000271981	lincRNA	-5.25032	2.49304	1.91922	0.17186	0.777733
ENSG00000255328	lincRNA	1.6586	2.32237	1.94136	0.169452	0.777733
ENSG00000273669	lincRNA	-2.34613	2.09344	1.91469	0.172358	0.777733
ENSG00000250934	lincRNA	2.18473	1.56497	1.94779	0.16876	0.777733
ENSG00000248600	lincRNA	-2.78645	5.13513	1.90189	0.173773	0.778414
ENSG00000231574	lincRNA	0.285925	9.6065	1.89552	0.174483	0.779063
ENSG00000234378	lincRNA	-0.396777	9.29082	1.89531	0.174507	0.779063
ENSG00000236864	lincRNA	-0.93867	6.37766	1.89497	0.174544	0.779063
ENSG00000269460	lincRNA	-0.917917	6.34215	1.89526	0.174512	0.779063
ENSG00000260388	lincRNA	1.92827	3.19659	1.89927	0.174064	0.779063
ENSG00000260958	lincRNA	0.586221	7.92926	1.88467	0.175699	0.780751
ENSG00000230294	lincRNA	1.18002	7.58869	1.93668	0.175558	0.780751
ENSG00000233633	lincRNA	0.625716	7.30318	1.88331	0.175852	0.780751
ENSG00000260066	lincRNA	-1.34111	5.16659	1.88251	0.175943	0.780751
ENSG00000272361	lincRNA	2.58043	3.30063	1.88155	0.176052	0.780751
ENSG00000264735	lincRNA	-1.79555	2.32564	1.88664	0.175478	0.780751
ENSG00000251176	lincRNA	-1.4924	1.44632	1.88212	0.175987	0.780751
ENSG00000230838	lincRNA	1.92442	1.31138	1.88617	0.17553	0.780751
ENSG00000278668	lincRNA	-3.68499	1.27136	1.88625	0.175722	0.780751
ENSG00000268266	lincRNA	-1.16292	5.49447	1.8766	0.17661	0.781002
ENSG00000279494	lincRNA	1.35144	4.69382	1.87813	0.176438	0.781002
ENSG00000226317	lincRNA	2.47917	3.51979	1.87784	0.176471	0.781002
ENSG00000236173	lincRNA	-1.76591	1.559	1.87748	0.176511	0.781002
ENSG00000261996	lincRNA	2.02444	3.35567	1.87508	0.176783	0.781212
ENSG00000226051	lincRNA	1.79868	7.64974	1.92682	0.177211	0.781438
ENSG00000256343	lincRNA	1.52962	5.43301	1.87162	0.177176	0.781438
ENSG00000272416	lincRNA	-1.64592	1.70996	1.87217	0.177113	0.781438
ENSG00000254271	lincRNA	1.17842	5.07414	1.86644	0.177766	0.783329
ENSG00000239921	lincRNA	-0.485197	8.21312	1.86337	0.178117	0.783764
ENSG00000231881	lincRNA	-1.47946	4.26944	1.8636	0.178091	0.783764
ENSG00000251517	lincRNA	2.86764	3.18047	1.86182	0.178294	0.783992
ENSG00000275874	lincRNA	-0.652045	7.30641	1.86032	0.178467	0.784194
ENSG00000232732	processed_transcript	0.42805	8.90368	1.85424	0.179199	0.785683
ENSG00000283585	lincRNA	1.23208	5.7548	1.85511	0.179065	0.785683
ENSG00000231200	lincRNA	2.05373	3.70457	1.85541	0.179122	0.785683
ENSG00000225791	lincRNA	-1.84578	2.49205	1.85298	0.17931	0.785683
ENSG00000259345	lincRNA	0.227372	10.5347	1.84796	0.179891	0.786299
ENSG00000268573	lincRNA	1.1948	5.178	1.84782	0.179906	0.786299
ENSG00000272379	lincRNA	-4.2639	2.50842	1.84828	0.179957	0.786299
ENSG00000235242	lincRNA	-2.42975	1.39439	1.84849	0.179829	0.786299
ENSG00000245060	lincRNA	-0.905119	6.39805	1.84582	0.180139	0.786542
ENSG00000278849	lincRNA	-1.0297	6.43284	1.84511	0.180481	0.787484
ENSG00000265984	lincRNA	-3.91003	2.49831	1.84122	0.180672	0.787766
ENSG00000225316	lincRNA	-1.58679	2.96313	1.83964	0.180857	0.788019
ENSG00000239767	lincRNA	-3.96672	2.26706	1.83443	0.181464	0.790113
ENSG00000227036	lincRNA	0.198435	11.9584	1.82772	0.182252	0.790524
ENSG00000152931	lincRNA	0.82732	8.44715	1.87954	0.181889	0.790524
ENSG00000235641	lincRNA	-0.601262	8.13708	1.82974	0.182448	0.790524
ENSG00000260288	processed_transcript	-0.700159	7.63599	1.82691	0.182346	0.790524
ENSG00000241280	lincRNA	-0.880818	6.15679	1.8293	0.182066	0.790524
ENSG00000256256	lincRNA	-1.7025	4.25249	1.82816	0.1822	0.790524
ENSG00000239715	lincRNA	2.27719	3.50603	1.82704	0.182332	0.790524
ENSG00000228414	lincRNA	0.355776	9.22793	1.82135	0.183002	0.791271
ENSG00000260564	lincRNA	-2.78195	4.71564	1.82735	0.18283	0.791271
ENSG00000223914	lincRNA	1.76762	3.3364	1.82179	0.182951	0.791271
ENSG00000270977	lincRNA	-0.678865	7.09937	1.81679	0.183542	0.791957
ENSG00000276831	lincRNA	1.5645	4.86037	1.81851	0.183339	0.791957
ENSG00000234292	lincRNA	2.28641	4.20257	1.81679	0.183543	0.791957
ENSG00000246145	lincRNA	-1.98767	3.75124	1.81217	0.18409	0.79377
ENSG00000274917	rRNA	-0.665972	11.4969	1.74149	0.198777	0.794612
ENSG00000250551	lincRNA	-0.61021	11.2261	1.76233	0.19619	0.794612
ENSG00000248975	lincRNA	0.23101	10.6477	1.73833	0.193132	0.794612
ENSG00000251513	lincRNA	0.254805	10.5068	1.73357	0.193732	0.794612
ENSG00000267922	lincRNA	-0.26833	10.2742	1.72943	0.194257	0.794612
ENSG00000237667	lincRNA	0.297352	10.0518	1.77441	0.18865	0.794612
ENSG00000260664	lincRNA	0.333867	9.91068	1.73883	0.193068	0.794612
ENSG00000266573	lincRNA	-0.272532	9.66372	1.70665	0.197173	0.794612
ENSG00000267134	lincRNA	0.319828	9.35226	1.77267	0.188863	0.794612
ENSG00000249806	lincRNA	-0.343043	9.18698	1.7835	0.18754	0.794612
ENSG00000254226	lincRNA	0.321886	9.11452	1.72374	0.194981	0.794612
ENSG00000229956	processed_transcript	-0.431774	8.4292	1.76314	0.190036	0.794612
ENSG00000248215	lincRNA	0.406096	8.28311	1.76196	0.190182	0.794612
ENSG00000226364	lincRNA	0.418162	8.2689	1.73301	0.193803	0.794612
ENSG00000273919	lincRNA	0.505766	7.83806	1.71285	0.196374	0.794612
ENSG00000251041	lincRNA	0.633243	7.79202	1.80206	0.185657	0.794612
ENSG00000259518	lincRNA	-0.566913	7.70329	1.71287	0.196372	0.794612
ENSG00000236393	lincRNA	0.649446	7.34244	1.78291	0.187611	0.794612
ENSG00000261126	lincRNA	0.903527	7.1034	1.72984	0.195772	0.794612
ENSG00000238171	lincRNA	-0.667883	6.96859	1.71567	0.196012	0.794612
ENSG00000226194	lincRNA	0.808014	6.78757	1.78004	0.187962	0.794612
ENSG00000237290	lincRNA	0.916993	6.73582	1.7775	0.188271	0.794612
ENSG00000177369	processed_transcript	-0.71383	6.69667	1.73093	0.194067	0.794612
ENSG00000198468	lincRNA	-0.812746	6.59498	1.70265	0.19769	0.794612
ENSG00000233479	lincRNA	-4.73554	6.47625	1.75771	0.196744	0.794612
ENSG00000225775	lincRNA	-0.9685	6.42518	1.70044	0.197977	0.794612
ENSG00000259072	lincRNA	-0.970809	6.28856	1.78099	0.187845	0.794612
ENSG00000235824	lincRNA	0.940267	6.26729	1.71523	0.196069	0.794612
ENSG00000261222	lincRNA	-1.1984	6.17612	1.72522	0.194792	0.794612
ENSG00000264149	lincRNA	1.12935	6.13912	1.75426	0.191333	0.794612
ENSG00000248540	lincRNA	1.15812	5.94975	1.74372	0.192455	0.794612
ENSG00000244247	lincRNA	-1.05498	5.92301	1.7765	0.188394	0.794612
ENSG00000281664	lincRNA	-1.36538	5.72505	1.75924	0.190715	0.794612
ENSG00000259423	lincRNA	1.06512	5.69311	1.71629	0.195933	0.794612
ENSG00000279072	lincRNA	1.16993	5.58884	1.69621	0.198527	0.794612
ENSG00000278376	lincRNA	1.16182	5.56357	1.77666	0.188374	0.794612
ENSG00000272622	lincRNA	-1.19298	5.53961	1.75202	0.191417	0.794612
ENSG00000262098	lincRNA	1.10092	5.48269	1.73863	0.193094	0.794612
ENSG00000249727	lincRNA	1.37395	5.46443	1.79367	0.186308	0.794612
ENSG00000232451	lincRNA	1.11339	5.46322	1.78286	0.187617	0.794612
ENSG00000227342	lincRNA	-1.22822	5.46094	1.70577	0.197287	0.794612
ENSG00000258135	lincRNA	1.30614	5.36664	1.75548	0.190986	0.794612
ENSG00000228189	lincRNA	-1.1157	5.29246	1.72255	0.195132	0.794612
ENSG00000261402	lincRNA	1.40068	5.28012	1.79221	0.186484	0.794612
ENSG00000266970	lincRNA	-1.20284	5.25698	1.77613	0.188439	0.794612
ENSG00000228482	lincRNA	1.6785	5.10581	1.80374	0.18575	0.794612
ENSG00000259705	lincRNA	-1.32061	5.10148	1.77821	0.188185	0.794612
ENSG00000253717	lincRNA	1.63427	4.83206	1.79562	0.186072	0.794612
ENSG00000250887	lincRNA	1.54717	4.7912	1.71185	0.196503	0.794612
ENSG00000226266	lincRNA	-1.32028	4.75856	1.7487	0.19183	0.794612
ENSG00000245522	lincRNA	1.41531	4.74699	1.76336	0.190009	0.794612
ENSG00000228573	lincRNA	1.31509	4.66425	1.74538	0.192246	0.794612
ENSG00000271216	lincRNA	1.34843	4.59756	1.72182	0.195225	0.794612
ENSG00000177234	lincRNA	1.48055	4.53123	1.73097	0.194062	0.794612
ENSG00000269961	lincRNA	-1.34503	4.43022	1.70205	0.197768	0.794612
ENSG00000231483	lincRNA	1.5259	4.39625	1.75089	0.191557	0.794612
ENSG00000227946	lincRNA	-1.39888	4.3688	1.76665	0.189603	0.794612
ENSG00000276627	lincRNA	1.64232	4.33603	1.75901	0.190547	0.794612
ENSG00000259863	lincRNA	-1.66727	4.27872	1.77332	0.188783	0.794612
ENSG00000237271	lincRNA	-2.08828	4.27479	1.73446	0.193946	0.794612
ENSG00000232611	lincRNA	-1.40778	4.22246	1.69759	0.198347	0.794612
ENSG00000266824	lincRNA	-1.82064	4.08953	1.69377	0.198845	0.794612
ENSG00000259149	lincRNA	-2.4492	4.06841	1.6938	0.198841	0.794612
ENSG00000283061	lincRNA	-2.0851	4.06072	1.70235	0.197729	0.794612
ENSG00000227071	lincRNA	-1.88904	3.911	1.73253	0.193864	0.794612
ENSG00000271141	lincRNA	2.70154	3.86132	1.81041	0.184578	0.794612
ENSG00000233835	lincRNA	1.65292	3.83031	1.7284	0.194387	0.794612
ENSG00000229466	lincRNA	-1.72276	3.79748	1.79162	0.186556	0.794612
ENSG00000249231	lincRNA	-1.49213	3.76167	1.72872	0.194348	0.794612
ENSG00000274937	lincRNA	-1.84876	3.57537	1.77845	0.188155	0.794612
ENSG00000223597	lincRNA	-2.68906	3.56354	1.73007	0.194176	0.794612
ENSG00000234273	lincRNA	-2.92145	3.44688	1.69796	0.198321	0.794612
ENSG00000256204	lincRNA	-2.78574	3.37071	1.71462	0.196208	0.794612
ENSG00000269893	lincRNA	1.77784	3.36486	1.7916	0.186558	0.794612
ENSG00000252474	snRNA	-3.42299	3.34265	1.77267	0.189249	0.794612
ENSG00000274340	lincRNA	2.67138	3.34212	1.80895	0.184474	0.794612
ENSG00000257603	lincRNA	-1.65899	3.32633	1.74021	0.192895	0.794612
ENSG00000252368	rRNA	2.79347	3.2867	1.78552	0.188336	0.794612
ENSG00000228793	lincRNA	2.92082	3.19391	1.70271	0.197683	0.794612
ENSG00000249782	lincRNA	1.6187	3.04411	1.72182	0.195225	0.794612
ENSG00000231487	lincRNA	1.85489	2.91243	1.80047	0.18549	0.794612
ENSG00000267316	lincRNA	-1.62196	2.81927	1.73463	0.193599	0.794612
ENSG00000281560	lincRNA	1.69267	2.79789	1.7184	0.195662	0.794612
ENSG00000235151	lincRNA	-1.43959	2.76366	1.70149	0.197841	0.794612
ENSG00000261320	lincRNA	2.00278	2.63254	1.77221	0.188919	0.794612
ENSG00000237838	lincRNA	-1.93387	2.61454	1.71694	0.195849	0.794612
ENSG00000267788	lincRNA	1.86036	2.54923	1.69681	0.198448	0.794612
ENSG00000253671	processed_transcript	-1.99745	2.46043	1.76697	0.189563	0.794612
ENSG00000263234	lincRNA	-3.09682	2.45965	1.79605	0.18602	0.794612
ENSG00000226004	lincRNA	-1.67995	2.44639	1.75996	0.190429	0.794612
ENSG00000271771	lincRNA	-1.84277	2.33457	1.73429	0.193642	0.794612
ENSG00000226149	lincRNA	1.71393	2.31508	1.70058	0.197959	0.794612
ENSG00000273650	lincRNA	-3.53372	2.31033	1.69695	0.19843	0.794612
ENSG00000281904	lincRNA	-1.83147	2.26682	1.73407	0.19367	0.794612
ENSG00000222844	snRNA	1.78003	2.24616	1.72285	0.195093	0.794612
ENSG00000229454	lincRNA	1.79557	2.18827	1.72128	0.195294	0.794612
ENSG00000273238	lincRNA	2.15902	2.15449	1.8036	0.185114	0.794612
ENSG00000268555	lincRNA	-3.30082	1.98868	1.7686	0.189363	0.794612
ENSG00000278743	lincRNA	-2.57479	1.9253	1.71183	0.196505	0.794612
ENSG00000253427	lincRNA	-3.29019	1.84853	1.70841	0.196945	0.794612
ENSG00000260362	lincRNA	1.83731	1.72256	1.80154	0.185361	0.794612
ENSG00000223826	lincRNA	2.47781	1.70298	1.75039	0.19162	0.794612
ENSG00000250971	lincRNA	2.59439	1.68155	1.70354	0.197575	0.794612
ENSG00000261193	lincRNA	2.127	1.63005	1.7489	0.191806	0.794612
ENSG00000225559	lincRNA	-1.54067	1.61715	1.79654	0.185961	0.794612
ENSG00000269826	lincRNA	2.21789	1.51041	1.76673	0.189593	0.794612
ENSG00000270076	lincRNA	1.68554	1.50832	1.73372	0.193714	0.794612
ENSG00000259947	lincRNA	1.91709	1.47273	1.807	0.184707	0.794612
ENSG00000272966	lincRNA	-4.19093	1.4312	1.74014	0.192904	0.794612
ENSG00000273218	lincRNA	1.74014	1.42696	1.78359	0.187529	0.794612
ENSG00000258183	lincRNA	-3.41082	1.07676	1.80505	0.18494	0.794612
ENSG00000243321	lincRNA	1.54066	1.03253	1.74896	0.191798	0.794612
ENSG00000200550	snRNA	-3.52955	0.958481	1.78183	0.188246	0.794612
ENSG00000254619	lincRNA	1.64598	0.838793	1.76107	0.190293	0.794612
ENSG00000271614	lincRNA	1.09535	5.9416	1.69273	0.198981	0.794646
ENSG00000226487	lincRNA	2.95959	3.09921	1.69168	0.199252	0.795083
ENSG00000273344	lincRNA	1.51658	2.95032	1.68994	0.199346	0.795083
ENSG00000243347	lincRNA	-0.893795	6.5135	1.6843	0.200085	0.795764
ENSG00000249846	lincRNA	1.4869	4.89133	1.68744	0.199673	0.795764
ENSG00000251009	lincRNA	1.64483	3.58766	1.68396	0.200129	0.795764
ENSG00000273355	lincRNA	-1.97318	2.59946	1.68434	0.20008	0.795764
ENSG00000281937	lincRNA	-2.2666	1.77742	1.68376	0.200156	0.795764
ENSG00000237552	lincRNA	1.18149	5.68278	1.68172	0.200425	0.795816
ENSG00000224027	lincRNA	-3.21248	2.85097	1.68241	0.200334	0.795816
ENSG00000250303	lincRNA	-1.49507	5.04056	1.67945	0.200724	0.796494
ENSG00000226197	lincRNA	1.0297	9.04152	1.72412	0.200955	0.796904
ENSG00000259761	lincRNA	0.952609	6.22636	1.6728	0.201604	0.797632
ENSG00000253364	lincRNA	-1.71951	5.64055	1.68477	0.201459	0.797632
ENSG00000267374	lincRNA	-2.39436	4.32046	1.67244	0.201651	0.797632
ENSG00000229928	lincRNA	1.58138	2.93178	1.6725	0.201643	0.797632
ENSG00000249276	lincRNA	1.85502	3.77517	1.66755	0.202301	0.799693
ENSG00000182648	lincRNA	0.425355	8.51252	1.66641	0.202453	0.799785
ENSG00000236373	lincRNA	-0.358109	8.86119	1.66513	0.202623	0.799951
ENSG00000234689	lincRNA	1.86375	3.25273	1.66302	0.202906	0.800052
ENSG00000251676	lincRNA	1.81094	2.14745	1.66303	0.202905	0.800052
ENSG00000229981	lincRNA	0.202911	11.2445	1.6331	0.206954	0.800722
ENSG00000253184	lincRNA	0.288752	11.198	1.66764	0.203843	0.800722
ENSG00000267313	lincRNA	0.274	10.8297	1.6294	0.207682	0.800722
ENSG00000244128	lincRNA	0.221357	10.7846	1.63833	0.206239	0.800722
ENSG00000231204	lincRNA	0.317004	10.1058	1.60024	0.211704	0.800722
ENSG00000245685	lincRNA	0.243302	9.96107	1.58831	0.213197	0.800722
ENSG00000185847	lincRNA	0.614979	9.72116	1.65175	0.209843	0.800722
ENSG00000250634	lincRNA	0.283935	9.69811	1.59614	0.21209	0.800722
ENSG00000249476	lincRNA	0.309701	9.20545	1.61099	0.210008	0.800722
ENSG00000206129	lincRNA	-0.37339	9.19791	1.61151	0.20996	0.800722
ENSG00000236653	lincRNA	0.315066	9.1832	1.59324	0.212499	0.800722
ENSG00000258231	lincRNA	0.344816	9.18145	1.59738	0.211914	0.800722
ENSG00000248752	lincRNA	-0.343612	8.87291	1.63803	0.206279	0.800722
ENSG00000248319	lincRNA	-0.376176	8.6173	1.60482	0.210869	0.800722
ENSG00000249882	lincRNA	-0.554619	8.29366	1.59589	0.213809	0.800722
ENSG00000233922	lincRNA	-0.434731	8.01212	1.60589	0.210719	0.800722
ENSG00000250198	lincRNA	0.527536	7.89984	1.60706	0.210555	0.800722
ENSG00000277631	lincRNA	-0.629117	7.85476	1.63018	0.208594	0.800722
ENSG00000234184	lincRNA	0.503432	7.7772	1.60554	0.210768	0.800722
ENSG00000251321	lincRNA	-0.644779	7.42834	1.64757	0.204984	0.800722
ENSG00000250585	lincRNA	0.789994	7.38841	1.62225	0.208446	0.800722
ENSG00000215866	lincRNA	0.610463	7.04972	1.59011	0.212942	0.800722
ENSG00000257845	lincRNA	0.741223	6.97175	1.64224	0.205706	0.800722
ENSG00000254416	lincRNA	0.839951	6.90873	1.64887	0.205023	0.800722
ENSG00000203729	lincRNA	0.811759	6.74766	1.58712	0.213366	0.800722
ENSG00000256546	processed_transcript	0.702808	6.70542	1.60931	0.210241	0.800722
ENSG00000228484	lincRNA	0.777901	6.57055	1.58662	0.213437	0.800722
ENSG00000198590	lincRNA	0.75429	6.49899	1.61501	0.209448	0.800722
ENSG00000230174	lincRNA	0.900334	6.3876	1.64395	0.205474	0.800722
ENSG00000247844	lincRNA	-0.880722	6.21905	1.58502	0.213665	0.800722
ENSG00000223382	lincRNA	0.901855	6.16288	1.59591	0.212122	0.800722
ENSG00000260880	lincRNA	-1.1246	6.11112	1.59214	0.212654	0.800722
ENSG00000258538	lincRNA	1.18834	5.74455	1.58099	0.214272	0.800722
ENSG00000253799	lincRNA	1.13064	5.74325	1.63868	0.206191	0.800722
ENSG00000205971	lincRNA	-0.959815	5.69394	1.63768	0.206327	0.800722
ENSG00000232098	lincRNA	1.09947	5.42323	1.59518	0.212225	0.800722
ENSG00000235407	lincRNA	-1.22715	5.27238	1.62672	0.20783	0.800722
ENSG00000250635	lincRNA	1.28157	5.18861	1.62528	0.208028	0.800722
ENSG00000259198	lincRNA	1.90236	5.06417	1.60535	0.210795	0.800722
ENSG00000260720	lincRNA	-1.2035	5.05524	1.58107	0.214228	0.800722
ENSG00000228048	lincRNA	1.44189	5.00605	1.64566	0.205243	0.800722
ENSG00000237212	lincRNA	1.84471	4.75273	1.63413	0.206812	0.800722
ENSG00000230096	lincRNA	1.31749	4.72069	1.639	0.206148	0.800722
ENSG00000258908	lincRNA	1.37647	4.63069	1.58316	0.21393	0.800722
ENSG00000282950	lincRNA	1.52046	4.59063	1.58361	0.213865	0.800722
ENSG00000271856	lincRNA	-1.45029	4.57992	1.58923	0.213067	0.800722
ENSG00000223643	lincRNA	-1.22268	4.32025	1.61728	0.209133	0.800722
ENSG00000229307	lincRNA	1.46077	4.31985	1.6372	0.206393	0.800722
ENSG00000270022	lincRNA	1.56381	4.26111	1.64683	0.205084	0.800722
ENSG00000260420	lincRNA	1.79475	4.21533	1.60699	0.210565	0.800722
ENSG00000272141	lincRNA	1.9982	4.21405	1.63708	0.206729	0.800722
ENSG00000237232	lincRNA	-2.5992	4.18366	1.58247	0.214219	0.800722
ENSG00000202538	snRNA	-4.36305	4.10467	1.60086	0.211616	0.800722
ENSG00000270265	lincRNA	-1.37196	3.99484	1.60677	0.210597	0.800722
ENSG00000251616	lincRNA	-1.70183	3.88342	1.58712	0.213366	0.800722
ENSG00000259359	lincRNA	2.15842	3.76798	1.63489	0.206709	0.800722
ENSG00000283096	lincRNA	2.22911	3.7495	1.65098	0.204523	0.800722
ENSG00000269110	lincRNA	1.63082	3.74027	1.62845	0.207591	0.800722
ENSG00000258556	lincRNA	-1.47331	3.61251	1.58282	0.213979	0.800722
ENSG00000232539	lincRNA	1.94219	3.56764	1.62047	0.208691	0.800722
ENSG00000274245	lincRNA	1.79729	3.5635	1.63148	0.207175	0.800722
ENSG00000271522	lincRNA	-1.56668	3.55577	1.59114	0.212796	0.800722
ENSG00000238131	lincRNA	-1.28726	3.55284	1.60634	0.210657	0.800722
ENSG00000283183	lincRNA	1.54407	3.50084	1.59908	0.211676	0.800722
ENSG00000235911	lincRNA	-3.75141	3.44622	1.62609	0.208004	0.800722
ENSG00000280224	lincRNA	2.81571	3.30886	1.60544	0.210782	0.800722
ENSG00000269399	lincRNA	-1.49186	3.26215	1.64944	0.204731	0.800722
ENSG00000273415	lincRNA	-1.49511	3.11603	1.6133	0.209687	0.800722
ENSG00000255366	lincRNA	1.62202	3.09152	1.6128	0.209755	0.800722
ENSG00000279597	lincRNA	1.90069	3.08085	1.6543	0.204075	0.800722
ENSG00000269873	lincRNA	3.17854	2.91964	1.62404	0.208715	0.800722
ENSG00000266928	lincRNA	1.82101	2.9072	1.61556	0.209371	0.800722
ENSG00000270544	lincRNA	-2.3816	2.81998	1.63926	0.206112	0.800722
ENSG00000253424	lincRNA	-3.65175	2.69591	1.60299	0.211186	0.800722
ENSG00000224535	lincRNA	2.55022	2.61729	1.65622	0.203817	0.800722
ENSG00000249831	lincRNA	-1.7731	2.57918	1.6057	0.210746	0.800722
ENSG00000224477	lincRNA	1.5849	2.53906	1.6346	0.206748	0.800722
ENSG00000253479	lincRNA	1.57215	2.52531	1.63346	0.206904	0.800722
ENSG00000270058	lincRNA	1.83021	2.48503	1.64981	0.204681	0.800722
ENSG00000277697	lincRNA	-2.2016	2.31074	1.62166	0.208527	0.800722
ENSG00000254178	lincRNA	1.54536	2.26522	1.63898	0.20615	0.800722
ENSG00000261713	processed_transcript	-2.08993	2.06106	1.63056	0.207301	0.800722
ENSG00000248184	lincRNA	-3.5948	2.04787	1.59231	0.212631	0.800722
ENSG00000201059	rRNA	2.7796	1.98205	1.62927	0.207479	0.800722
ENSG00000272406	lincRNA	1.90719	1.83644	1.58657	0.213445	0.800722
ENSG00000278484	lincRNA	2.40703	1.48757	1.61459	0.209507	0.800722
ENSG00000271868	lincRNA	2.00239	1.46759	1.59908	0.211675	0.800722
ENSG00000248588	lincRNA	0.356878	8.44957	1.57814	0.214646	0.801156
ENSG00000270164	lincRNA	0.788625	7.1683	1.5826	0.214639	0.801156
ENSG00000231662	lincRNA	-0.81576	6.83291	1.57628	0.21494	0.801772
ENSG00000252929	snRNA	-3.80964	2.30902	1.57575	0.215285	0.802577
ENSG00000226328	lincRNA	0.731134	7.56087	1.57458	0.215484	0.802626
ENSG00000249317	processed_transcript	-2.45285	4.36433	1.5698	0.215844	0.802626
ENSG00000258667	lincRNA	-1.69103	3.89927	1.56912	0.215943	0.802626
ENSG00000230317	lincRNA	-1.5681	3.10719	1.57055	0.215736	0.802626
ENSG00000252479	rRNA	2.08766	1.79944	1.56972	0.215856	0.802626
ENSG00000203999	lincRNA	1.17015	5.90475	1.56708	0.216236	0.802757
ENSG00000250024	lincRNA	-1.78755	5.30953	1.57772	0.216198	0.802757
ENSG00000273295	lincRNA	0.453558	7.75032	1.56303	0.216822	0.802823
ENSG00000225493	lincRNA	0.92674	6.26916	1.56534	0.216488	0.802823
ENSG00000245466	lincRNA	-1.40546	3.62983	1.5625	0.216899	0.802823
ENSG00000232411	lincRNA	1.76217	3.07025	1.56414	0.216661	0.802823
ENSG00000258772	lincRNA	1.84497	2.35227	1.56455	0.216602	0.802823
ENSG00000179755	lincRNA	-0.699422	6.73117	1.56055	0.217181	0.80338
ENSG00000230969	lincRNA	-1.61327	1.00039	1.55968	0.217308	0.80338
ENSG00000261715	lincRNA	0.538412	7.6344	1.55691	0.217711	0.804393
ENSG00000268713	lincRNA	-1.53526	3.85757	1.55467	0.218038	0.805121
ENSG00000249364	lincRNA	0.217488	10.611	1.55229	0.218385	0.805606
ENSG00000249352	lincRNA	0.329682	8.81789	1.54332	0.219702	0.805606
ENSG00000132832	lincRNA	-0.474374	7.57721	1.54999	0.218721	0.805606
ENSG00000237870	processed_transcript	0.541305	7.41863	1.54674	0.219198	0.805606
ENSG00000231453	lincRNA	-0.742737	6.53623	1.54349	0.219676	0.805606
ENSG00000230864	lincRNA	-0.767695	6.31702	1.54182	0.219921	0.805606
ENSG00000225684	lincRNA	-0.993751	5.68859	1.54184	0.219919	0.805606
ENSG00000255714	lincRNA	1.22674	5.16595	1.54348	0.219678	0.805606
ENSG00000231648	lincRNA	-1.31833	4.32091	1.54699	0.219161	0.805606
ENSG00000234593	lincRNA	-3.28252	4.01182	1.54402	0.219684	0.805606
ENSG00000229537	lincRNA	-4.4165	3.008	1.54607	0.219981	0.805606
ENSG00000283423	lincRNA	1.79255	2.73969	1.54281	0.219776	0.805606
ENSG00000275897	lincRNA	-3.76342	2.06148	1.54489	0.219469	0.805606
ENSG00000248518	lincRNA	-3.20454	1.49216	1.54238	0.21984	0.805606
ENSG00000281769	lincRNA	0.902747	6.021	1.53983	0.220215	0.805975
ENSG00000225058	lincRNA	0.962236	5.9227	1.5381	0.220471	0.805975
ENSG00000239152	rRNA	-2.15221	2.69222	1.53875	0.220375	0.805975
ENSG00000277049	rRNA	-0.783138	9.62371	1.56454	0.222426	0.806306
ENSG00000203279	lincRNA	0.373913	9.1422	1.52878	0.221941	0.806306
ENSG00000223396	lincRNA	-0.842809	7.23182	1.53846	0.220903	0.806306
ENSG00000245719	lincRNA	-0.788995	6.99061	1.52355	0.222635	0.806306
ENSG00000283631	lincRNA	1.27663	5.18934	1.53335	0.221176	0.806306
ENSG00000262412	lincRNA	1.44514	5.08699	1.52519	0.222391	0.806306
ENSG00000259437	lincRNA	-1.13789	5.08571	1.53221	0.221344	0.806306
ENSG00000259320	lincRNA	1.43004	4.35548	1.52374	0.222607	0.806306
ENSG00000257634	lincRNA	1.78328	4.15596	1.52708	0.222108	0.806306
ENSG00000228127	lincRNA	1.74145	3.74322	1.53244	0.22131	0.806306
ENSG00000234817	lincRNA	-1.77917	3.27497	1.53641	0.220721	0.806306
ENSG00000226996	lincRNA	-1.64472	3.23305	1.52529	0.222376	0.806306
ENSG00000194297	snRNA	-3.31954	2.46147	1.52565	0.222342	0.806306
ENSG00000267567	lincRNA	1.68295	2.38821	1.53297	0.221232	0.806306
ENSG00000224817	lincRNA	2.32327	1.4902	1.52409	0.222554	0.806306
ENSG00000200530	snoRNA	-4.1863	1.4677	1.52756	0.222037	0.806306
ENSG00000281404	lincRNA	0.416336	8.45831	1.51962	0.223225	0.807881
ENSG00000226990	lincRNA	-0.723206	6.43388	1.51892	0.223329	0.807881
ENSG00000260274	lincRNA	1.54318	4.41468	1.51386	0.224091	0.810164
ENSG00000267789	lincRNA	-0.741607	6.66879	1.51189	0.224389	0.810359
ENSG00000274215	lincRNA	1.87567	3.44186	1.51178	0.224405	0.810359
ENSG00000248550	lincRNA	0.257783	9.62045	1.50452	0.225506	0.811586
ENSG00000256422	lincRNA	-0.389122	8.89114	1.50351	0.225658	0.811586
ENSG00000265844	lincRNA	0.454221	8.08809	1.50662	0.225187	0.811586
ENSG00000259685	lincRNA	0.497906	7.70042	1.50393	0.225595	0.811586
ENSG00000277476	lincRNA	-0.960531	6.07832	1.50266	0.225788	0.811586
ENSG00000232590	lincRNA	1.44281	3.68444	1.50596	0.225286	0.811586
ENSG00000273796	lincRNA	-1.93042	3.33671	1.50442	0.225521	0.811586
ENSG00000225498	lincRNA	1.6862	3.2493	1.50376	0.225621	0.811586
ENSG00000255429	lincRNA	-0.703867	6.9868	1.50093	0.226052	0.812064
ENSG00000274922	lincRNA	-0.995894	6.36324	1.50274	0.226368	0.81273
ENSG00000231971	lincRNA	-1.12124	6.21309	1.49907	0.226598	0.812925
ENSG00000242474	lincRNA	0.882338	6.14257	1.49594	0.226814	0.812925
ENSG00000236209	lincRNA	-1.2577	4.54721	1.49645	0.226736	0.812925
ENSG00000230651	lincRNA	-1.67936	4.30056	1.49469	0.227006	0.813144
ENSG00000254975	lincRNA	0.760873	6.79576	1.49165	0.227473	0.814348
ENSG00000277210	lincRNA	-1.52412	3.89628	1.49055	0.227642	0.814485
ENSG00000228707	lincRNA	-1.82162	3.32087	1.48874	0.22792	0.815012
ENSG00000232624	processed_transcript	0.604589	7.43177	1.48673	0.22823	0.815209
ENSG00000226954	lincRNA	1.29375	5.29207	1.48668	0.228237	0.815209
ENSG00000253735	lincRNA	1.42037	4.5014	1.48463	0.228554	0.815871
ENSG00000241135	lincRNA	0.77502	6.69197	1.48132	0.229066	0.816294
ENSG00000263609	lincRNA	-0.81541	6.45499	1.48134	0.229063	0.816294
ENSG00000270115	lincRNA	-2.87315	2.53963	1.48155	0.229063	0.816294
ENSG00000255117	lincRNA	1.07547	5.85918	1.47775	0.22962	0.817551
ENSG00000235158	lincRNA	1.32464	4.19719	1.47736	0.229682	0.817551
ENSG00000227634	lincRNA	-2.29082	2.97228	1.47633	0.229842	0.817652
ENSG00000266111	lincRNA	1.81745	10.6535	1.49429	0.232829	0.818973
ENSG00000255284	lincRNA	0.369276	8.68918	1.46846	0.231069	0.818973
ENSG00000264587	lincRNA	0.564109	8.5405	1.47823	0.2325	0.818973
ENSG00000248490	lincRNA	-0.423272	8.26546	1.46256	0.231996	0.818973
ENSG00000228980	lincRNA	-0.54544	7.76271	1.46665	0.231353	0.818973
ENSG00000232225	lincRNA	-0.87882	6.24894	1.46258	0.231992	0.818973
ENSG00000283457	lincRNA	-0.797713	6.16545	1.47133	0.23062	0.818973
ENSG00000261310	lincRNA	-0.854395	6.0788	1.45816	0.232689	0.818973
ENSG00000258957	lincRNA	1.13185	5.55929	1.45468	0.23324	0.818973
ENSG00000251249	processed_transcript	1.50445	5.35442	1.4619	0.2321	0.818973
ENSG00000262292	lincRNA	1.07743	5.19222	1.45499	0.233192	0.818973
ENSG00000269758	lincRNA	-1.38236	4.68112	1.46114	0.23222	0.818973
ENSG00000259553	lincRNA	-1.19948	4.62814	1.46279	0.23196	0.818973
ENSG00000267231	lincRNA	-1.39502	4.51153	1.46141	0.232177	0.818973
ENSG00000251688	lincRNA	-2.35315	4.41073	1.47266	0.230488	0.818973
ENSG00000249174	lincRNA	1.80028	3.75068	1.46711	0.231367	0.818973
ENSG00000229649	lincRNA	1.64016	3.60366	1.46688	0.231317	0.818973
ENSG00000250576	lincRNA	1.46339	3.43812	1.46507	0.231601	0.818973
ENSG00000265000	lincRNA	1.96652	2.63798	1.45999	0.232401	0.818973
ENSG00000226206	lincRNA	-3.13862	2.3776	1.45618	0.233002	0.818973
ENSG00000275438	lincRNA	-1.36314	2.28514	1.46646	0.231383	0.818973
ENSG00000270093	lincRNA	1.6911	2.16601	1.45804	0.232709	0.818973
ENSG00000273812	lincRNA	-2.70299	1.25754	1.45662	0.232934	0.818973
ENSG00000226822	lincRNA	-0.418652	8.48158	1.45335	0.233462	0.819047
ENSG00000228420	lincRNA	0.771177	6.51655	1.45289	0.233525	0.819047
ENSG00000258675	lincRNA	-1.61028	5.38679	1.45053	0.233899	0.819833
ENSG00000271958	lincRNA	2.63852	2.16278	1.44982	0.234012	0.819833
ENSG00000271855	lincRNA	-1.49378	4.7961	1.44737	0.234488	0.821036
ENSG00000230233	lincRNA	-0.514661	7.96099	1.44492	0.234805	0.821329
ENSG00000258001	lincRNA	-3.22722	1.82092	1.44512	0.234835	0.821329
ENSG00000260573	lincRNA	-0.273693	9.73289	1.44113	0.235401	0.821921
ENSG00000250358	lincRNA	-1.76196	4.20903	1.44138	0.235361	0.821921
ENSG00000260959	lincRNA	-2.28151	3.31956	1.44209	0.235246	0.821921
ENSG00000263884	lincRNA	-2.44139	4.20599	1.43954	0.23574	0.822184
ENSG00000260057	lincRNA	1.67228	3.78319	1.4391	0.235725	0.822184
ENSG00000255580	lincRNA	-0.516111	8.32681	1.43705	0.236389	0.823143
ENSG00000273172	lincRNA	0.865914	5.94985	1.43409	0.236532	0.823143
ENSG00000203620	lincRNA	-1.55543	4.48268	1.43401	0.236545	0.823143
ENSG00000222129	rRNA	-1.63585	2.7555	1.43533	0.236332	0.823143
ENSG00000248125	lincRNA	0.450115	8.28332	1.42914	0.237332	0.82496
ENSG00000206936	snRNA	1.48453	3.55426	1.42983	0.237219	0.82496
ENSG00000253819	lincRNA	0.550371	7.71487	1.42593	0.237852	0.825464
ENSG00000272720	lincRNA	-1.41894	4.64176	1.42603	0.237836	0.825464
ENSG00000230014	lincRNA	1.7492	2.52396	1.42579	0.237875	0.825464
ENSG00000226861	lincRNA	2.921	3.48907	1.42662	0.238145	0.825941
ENSG00000264729	lincRNA	-3.11904	4.71582	1.42763	0.23867	0.82638
ENSG00000261029	lincRNA	-2.39072	3.06099	1.42118	0.238624	0.82638
ENSG00000259855	lincRNA	1.75853	2.45492	1.42103	0.23865	0.82638
ENSG00000236856	lincRNA	-2.11628	2.86635	1.41906	0.23897	0.82696
ENSG00000259616	lincRNA	-0.226862	9.98796	1.40277	0.24165	0.827244
ENSG00000281706	lincRNA	0.623142	8.00139	1.43078	0.239408	0.827244
ENSG00000257879	lincRNA	-1.22402	5.61161	1.40972	0.241167	0.827244
ENSG00000248397	lincRNA	-0.983117	5.42741	1.40499	0.241281	0.827244
ENSG00000261863	lincRNA	-1.12033	5.13905	1.40512	0.24126	0.827244
ENSG00000203688	lincRNA	1.12765	5.12883	1.41559	0.239538	0.827244
ENSG00000279501	lincRNA	-2.23025	4.80624	1.40755	0.24086	0.827244
ENSG00000228251	lincRNA	1.22085	4.59141	1.40219	0.241745	0.827244
ENSG00000277151	lincRNA	1.8524	4.51653	1.40879	0.240654	0.827244
ENSG00000253682	lincRNA	-2.58278	4.41873	1.40757	0.240914	0.827244
ENSG00000269729	lincRNA	1.51911	4.02681	1.40159	0.241844	0.827244
ENSG00000263934	snoRNA	-1.94669	3.45258	1.4061	0.241098	0.827244
ENSG00000250125	lincRNA	-2.81686	3.22971	1.4143	0.239833	0.827244
ENSG00000260580	lincRNA	-1.73409	2.86443	1.41646	0.239395	0.827244
ENSG00000271576	lincRNA	-2.35089	2.81577	1.40859	0.240687	0.827244
ENSG00000176075	lincRNA	-2.22821	2.81094	1.4031	0.241595	0.827244
ENSG00000251510	lincRNA	1.47329	2.6228	1.41474	0.239677	0.827244
ENSG00000236013	lincRNA	-1.64069	2.39788	1.40681	0.240982	0.827244
ENSG00000255087	lincRNA	-3.02908	2.23365	1.40481	0.241311	0.827244
ENSG00000222208	rRNA	1.56079	1.60592	1.40274	0.241653	0.827244
ENSG00000261403	lincRNA	1.58162	0.814679	1.40814	0.240762	0.827244
ENSG00000246548	lincRNA	1.65963	3.82025	1.39966	0.242164	0.827428
ENSG00000276854	lincRNA	-2.27445	1.95418	1.40001	0.242107	0.827428
ENSG00000227292	lincRNA	0.569158	7.42951	1.39269	0.243325	0.828958
ENSG00000259508	lincRNA	0.65069	7.32565	1.39176	0.24348	0.828958
ENSG00000249621	lincRNA	1.3797	4.70023	1.39313	0.243252	0.828958
ENSG00000275527	lincRNA	-2.32132	2.38807	1.39058	0.243678	0.828958
ENSG00000265556	lincRNA	-3.03852	1.94134	1.39586	0.242796	0.828958
ENSG00000282686	lincRNA	-2.91136	1.77618	1.39068	0.24366	0.828958
ENSG00000282849	lincRNA	2.03522	1.6532	1.39311	0.243254	0.828958
ENSG00000232886	lincRNA	-2.25427	1.49087	1.39316	0.243246	0.828958
ENSG00000250583	lincRNA	1.55167	3.57021	1.38654	0.244355	0.830809
ENSG00000247400	lincRNA	-0.28658	10.5642	1.38705	0.244875	0.83091
ENSG00000242622	lincRNA	-0.604825	7.76503	1.39099	0.244742	0.83091
ENSG00000248431	lincRNA	2.3265	3.95838	1.38485	0.24464	0.83091
ENSG00000253898	lincRNA	1.74195	3.23842	1.38318	0.244919	0.83091
ENSG00000233571	lincRNA	0.353886	8.59582	1.38052	0.245368	0.831571
ENSG00000225877	lincRNA	1.02856	5.78789	1.38044	0.245382	0.831571
ENSG00000257242	processed_transcript	0.295426	9.15961	1.37787	0.245815	0.832573
ENSG00000274585	snRNA	-1.5114	6.15827	1.3998	0.246213	0.832573
ENSG00000244952	lincRNA	-1.6847	3.38956	1.37589	0.24615	0.832573
ENSG00000248187	lincRNA	-1.40537	1.32895	1.37661	0.246029	0.832573
ENSG00000249464	lincRNA	-0.2108	10.0717	1.36934	0.247263	0.834408
ENSG00000237989	lincRNA	-0.594663	7.26014	1.36908	0.247307	0.834408
ENSG00000268240	lincRNA	-0.980457	5.26612	1.36736	0.247602	0.834408
ENSG00000261734	lincRNA	-2.13616	3.22723	1.36682	0.247694	0.834408
ENSG00000259123	lincRNA	-2.04506	3.0486	1.371	0.246981	0.834408
ENSG00000259334	lincRNA	1.44021	1.78183	1.37066	0.247039	0.834408
ENSG00000248842	lincRNA	2.20021	1.56668	1.36689	0.247682	0.834408
ENSG00000249332	lincRNA	1.75757	2.77496	1.36599	0.247836	0.834435
ENSG00000214548	lincRNA	0.222385	10.9296	1.35236	0.250177	0.834495
ENSG00000245832	lincRNA	0.207774	10.5733	1.34679	0.251144	0.834495
ENSG00000242790	lincRNA	0.735112	10.4508	1.39343	0.248817	0.834495
ENSG00000240350	lincRNA	0.228582	9.69745	1.35484	0.24975	0.834495
ENSG00000263551	lincRNA	0.3252	9.2491	1.35466	0.249781	0.834495
ENSG00000254180	lincRNA	-0.296504	9.1279	1.35283	0.250098	0.834495
ENSG00000235337	lincRNA	0.375748	8.64579	1.35104	0.250406	0.834495
ENSG00000249275	lincRNA	-0.56274	8.56934	1.38394	0.248682	0.834495
ENSG00000188185	lincRNA	-0.336687	8.33599	1.34154	0.252057	0.834495
ENSG00000231876	lincRNA	0.319376	8.26054	1.3422	0.251942	0.834495
ENSG00000261817	lincRNA	-0.502106	7.6284	1.35105	0.250404	0.834495
ENSG00000242282	lincRNA	-0.478285	7.50218	1.34485	0.251481	0.834495
ENSG00000228528	lincRNA	-0.749247	6.89526	1.34716	0.25108	0.834495
ENSG00000223530	lincRNA	0.621454	6.86254	1.33494	0.253212	0.834495
ENSG00000246363	lincRNA	0.750713	6.6229	1.35839	0.249139	0.834495
ENSG00000267767	lincRNA	0.754955	6.41138	1.33659	0.252923	0.834495
ENSG00000253311	lincRNA	0.780416	6.27606	1.33928	0.252452	0.834495
ENSG00000259218	lincRNA	-0.955226	5.73429	1.35291	0.250083	0.834495
ENSG00000277235	lincRNA	-1.24696	5.68329	1.36065	0.250211	0.834495
ENSG00000255618	lincRNA	-1.11489	5.49067	1.33554	0.253109	0.834495
ENSG00000259717	lincRNA	-1.05602	5.45241	1.34365	0.25169	0.834495
ENSG00000258975	lincRNA	1.0205	5.1567	1.33491	0.253218	0.834495
ENSG00000231713	lincRNA	-1.06873	4.9759	1.33738	0.252785	0.834495
ENSG00000249269	lincRNA	1.43073	4.61673	1.35508	0.249708	0.834495
ENSG00000267334	lincRNA	1.46797	4.4319	1.33515	0.253176	0.834495
ENSG00000235293	lincRNA	1.41192	3.87373	1.34984	0.250615	0.834495
ENSG00000228239	lincRNA	-1.44645	3.61093	1.36006	0.248851	0.834495
ENSG00000258952	lincRNA	1.49917	3.59352	1.35544	0.249647	0.834495
ENSG00000238825	snRNA	-2.66944	3.4998	1.36238	0.248452	0.834495
ENSG00000253339	lincRNA	1.58437	3.3064	1.33491	0.253219	0.834495
ENSG00000259473	lincRNA	-1.34921	3.20302	1.36271	0.248396	0.834495
ENSG00000229611	lincRNA	-1.47529	3.17956	1.36459	0.248074	0.834495
ENSG00000198454	lincRNA	1.80716	3.06639	1.34636	0.251218	0.834495
ENSG00000224235	lincRNA	-2.49556	2.94211	1.34741	0.251036	0.834495
ENSG00000250048	lincRNA	1.92823	2.89602	1.33503	0.253198	0.834495
ENSG00000255565	lincRNA	-1.59269	2.70577	1.35016	0.250558	0.834495
ENSG00000255260	lincRNA	1.79669	2.24395	1.33492	0.253216	0.834495
ENSG00000259028	lincRNA	-2.42148	1.68205	1.36336	0.248286	0.834495
ENSG00000273342	lincRNA	-3.37576	1.60397	1.34003	0.25232	0.834495
ENSG00000227680	lincRNA	-2.0694	1.40706	1.34118	0.25212	0.834495
ENSG00000272575	lincRNA	-1.10685	6.99274	1.35882	0.253658	0.834735
ENSG00000251125	lincRNA	-3.51591	4.359	1.33311	0.253712	0.834735
ENSG00000271743	lincRNA	-1.1888	4.35601	1.33353	0.25346	0.834735
ENSG00000276871	rRNA	2.10845	3.40262	1.33144	0.253828	0.834735
ENSG00000234265	lincRNA	2.00159	2.14156	1.33062	0.253973	0.834772
ENSG00000282863	lincRNA	0.170873	12.1864	1.32068	0.255731	0.83497
ENSG00000214870	lincRNA	0.22662	10.7276	1.30569	0.258414	0.83497
ENSG00000249797	lincRNA	-0.19025	10.5154	1.30068	0.259318	0.83497
ENSG00000257156	lincRNA	-0.522988	9.99517	1.34726	0.256161	0.83497
ENSG00000245532	lincRNA	0.36778	8.78575	1.32677	0.254651	0.83497
ENSG00000260223	lincRNA	0.495846	7.91109	1.32344	0.255243	0.83497
ENSG00000214293	lincRNA	0.455676	7.78319	1.31959	0.255925	0.83497
ENSG00000233714	lincRNA	0.442767	7.54342	1.31027	0.25759	0.83497
ENSG00000267886	lincRNA	0.54387	7.54133	1.31797	0.256214	0.83497
ENSG00000257467	lincRNA	-0.540266	7.43313	1.30677	0.258219	0.83497
ENSG00000236464	lincRNA	-0.631624	7.37895	1.30469	0.258594	0.83497
ENSG00000225166	lincRNA	-0.507859	7.31725	1.3176	0.256281	0.83497
ENSG00000223486	lincRNA	0.652466	7.18908	1.30341	0.258856	0.83497
ENSG00000281332	lincRNA	0.735429	7.0982	1.31799	0.25669	0.83497
ENSG00000214146	lincRNA	-1.9683	6.81629	1.35669	0.254942	0.83497
ENSG00000170846	lincRNA	-0.715472	6.64278	1.31038	0.25757	0.83497
ENSG00000227403	lincRNA	0.709949	6.51102	1.30983	0.257668	0.83497
ENSG00000238277	lincRNA	-0.762185	6.29993	1.30592	0.258373	0.83497
ENSG00000236531	lincRNA	0.853752	6.13313	1.31312	0.25708	0.83497
ENSG00000275450	lincRNA	0.996564	6.01498	1.31844	0.256132	0.83497
ENSG00000279440	lincRNA	1.04065	5.75105	1.30986	0.257664	0.83497
ENSG00000223360	lincRNA	-0.980907	5.65344	1.29733	0.259925	0.83497
ENSG00000281831	lincRNA	-1.00311	5.6443	1.29897	0.259627	0.83497
ENSG00000231422	lincRNA	-1.1183	5.22485	1.30685	0.258205	0.83497
ENSG00000253417	lincRNA	-1.02324	5.1244	1.30942	0.257742	0.83497
ENSG00000230844	lincRNA	-2.27448	5.10102	1.29811	0.259782	0.83497
ENSG00000270074	lincRNA	1.35939	4.86996	1.29912	0.259599	0.83497
ENSG00000231106	lincRNA	1.21647	4.8308	1.31882	0.256062	0.83497
ENSG00000233817	lincRNA	1.12397	4.67025	1.30676	0.258221	0.83497
ENSG00000278075	lincRNA	-1.39659	3.99444	1.31536	0.256679	0.83497
ENSG00000272023	lincRNA	-1.33027	3.99408	1.32163	0.255563	0.83497
ENSG00000259448	lincRNA	1.26256	3.97825	1.30254	0.258981	0.83497
ENSG00000257454	lincRNA	-2.41758	3.68031	1.30155	0.259161	0.83497
ENSG00000228058	lincRNA	1.34793	3.5483	1.30197	0.259084	0.83497
ENSG00000273162	lincRNA	1.23107	3.48155	1.30221	0.259041	0.83497
ENSG00000223554	lincRNA	1.51486	3.3682	1.29956	0.25952	0.83497
ENSG00000266905	lincRNA	-2.00807	3.35486	1.29765	0.259867	0.83497
ENSG00000261020	lincRNA	2.15245	3.23606	1.32241	0.255425	0.83497
ENSG00000229201	lincRNA	2.06616	3.1974	1.31187	0.257565	0.83497
ENSG00000230324	lincRNA	-3.30822	3.12819	1.32331	0.255562	0.83497
ENSG00000223729	lincRNA	-1.34518	3.02961	1.30224	0.259035	0.83497
ENSG00000232309	lincRNA	1.61574	3.01455	1.29725	0.259938	0.83497
ENSG00000259082	lincRNA	-1.6674	2.99279	1.30079	0.259299	0.83497
ENSG00000255246	lincRNA	2.28301	1.54944	1.30166	0.25914	0.83497
ENSG00000257261	lincRNA	0.158406	11.3642	1.29269	0.260768	0.835021
ENSG00000251396	lincRNA	0.307058	9.43475	1.29037	0.261191	0.835021
ENSG00000282840	lincRNA	-0.25638	9.33622	1.28758	0.2617	0.835021
ENSG00000223839	lincRNA	0.397129	8.19498	1.28863	0.261509	0.835021
ENSG00000275405	snRNA	-0.732977	6.86198	1.29107	0.261145	0.835021
ENSG00000281386	lincRNA	-0.802496	6.73073	1.28673	0.261857	0.835021
ENSG00000248172	lincRNA	0.824872	6.67759	1.28782	0.261659	0.835021
ENSG00000243491	lincRNA	0.729748	6.65732	1.2862	0.261954	0.835021
ENSG00000270020	lincRNA	-1.06785	6.11584	1.28734	0.261745	0.835021
ENSG00000270171	lincRNA	-2.42123	4.38547	1.29539	0.260276	0.835021
ENSG00000272046	lincRNA	-2.19316	3.79157	1.29589	0.260186	0.835021
ENSG00000260646	lincRNA	-1.42851	3.28013	1.28613	0.261967	0.835021
ENSG00000232311	lincRNA	-3.3614	2.7508	1.29347	0.260626	0.835021
ENSG00000267115	lincRNA	-1.89058	2.01935	1.2913	0.261022	0.835021
ENSG00000220702	lincRNA	-1.57186	1.79881	1.29013	0.261235	0.835021
ENSG00000230687	lincRNA	2.13265	1.95215	1.28524	0.26213	0.835111
ENSG00000281181	lincRNA	-0.525762	12.2796	1.28318	0.267939	0.836531
ENSG00000228221	lincRNA	-0.181107	10.984	1.2768	0.263684	0.836531
ENSG00000224429	lincRNA	0.267096	9.68791	1.27999	0.263095	0.836531
ENSG00000266268	lincRNA	0.35314	9.6179	1.25193	0.269565	0.836531
ENSG00000244342	lincRNA	0.252869	9.44598	1.24373	0.269884	0.836531
ENSG00000229102	lincRNA	-1.13321	8.89001	1.30156	0.264623	0.836531
ENSG00000259724	lincRNA	0.507102	8.5282	1.28171	0.264057	0.836531
ENSG00000203711	lincRNA	0.338206	8.46296	1.26367	0.266123	0.836531
ENSG00000224153	lincRNA	-0.52141	8.08643	1.25259	0.269329	0.836531
ENSG00000260264	lincRNA	0.389435	7.8786	1.2671	0.265483	0.836531
ENSG00000236747	lincRNA	0.435014	7.727	1.24125	0.270357	0.836531
ENSG00000236306	lincRNA	0.449056	7.71501	1.27257	0.264466	0.836531
ENSG00000258498	lincRNA	0.494655	7.62537	1.25277	0.268171	0.836531
ENSG00000245812	lincRNA	0.516056	7.58744	1.25393	0.267952	0.836531
ENSG00000233387	lincRNA	-0.786429	7.46978	1.26601	0.26772	0.836531
ENSG00000248693	lincRNA	0.681979	7.37562	1.25962	0.267838	0.836531
ENSG00000230107	lincRNA	-0.631938	7.37039	1.25236	0.268278	0.836531
ENSG00000259372	lincRNA	-0.54499	7.13849	1.27462	0.264086	0.836531
ENSG00000224023	lincRNA	-0.515423	7.05285	1.25432	0.267878	0.836531
ENSG00000283213	lincRNA	0.654423	7.01574	1.26422	0.26602	0.836531
ENSG00000238035	lincRNA	-0.633611	6.90779	1.24557	0.269535	0.836531
ENSG00000258123	lincRNA	0.689977	6.90307	1.25989	0.266831	0.836531
ENSG00000224843	lincRNA	-0.764982	6.59416	1.24614	0.269425	0.836531
ENSG00000205037	lincRNA	0.71385	6.58451	1.27065	0.264822	0.836531
ENSG00000263438	lincRNA	-0.82692	6.50628	1.26208	0.266421	0.836531
ENSG00000185168	lincRNA	0.738062	6.35735	1.26674	0.265551	0.836531
ENSG00000277969	lincRNA	-0.736485	6.25151	1.24105	0.270394	0.836531
ENSG00000224187	lincRNA	-0.766954	6.20481	1.24455	0.269729	0.836531
ENSG00000234864	lincRNA	1.05546	5.95143	1.24518	0.269619	0.836531
ENSG00000226442	lincRNA	-5.49661	5.84867	1.26731	0.270412	0.836531
ENSG00000268352	lincRNA	1.12692	5.43414	1.25335	0.268061	0.836531
ENSG00000182776	lincRNA	-0.95443	5.41516	1.27075	0.264804	0.836531
ENSG00000179066	lincRNA	-1.1682	4.62419	1.25109	0.268487	0.836531
ENSG00000267696	lincRNA	-1.11525	4.53272	1.27555	0.263913	0.836531
ENSG00000260193	lincRNA	-1.18306	4.29283	1.27746	0.263561	0.836531
ENSG00000277559	lincRNA	1.35826	4.20597	1.25867	0.26706	0.836531
ENSG00000258702	lincRNA	-1.10588	4.14422	1.25471	0.267805	0.836531
ENSG00000232325	lincRNA	1.44623	4.13294	1.25225	0.268268	0.836531
ENSG00000261466	lincRNA	-1.21456	3.85019	1.25371	0.267993	0.836531
ENSG00000272081	lincRNA	-1.29674	3.75261	1.25572	0.267615	0.836531
ENSG00000248339	lincRNA	1.95348	3.48178	1.2426	0.270099	0.836531
ENSG00000251015	lincRNA	2.13262	3.22223	1.28031	0.263036	0.836531
ENSG00000233424	lincRNA	1.36207	3.11381	1.24533	0.269579	0.836531
ENSG00000227606	lincRNA	-1.57561	3.10135	1.25008	0.268678	0.836531
ENSG00000256654	lincRNA	-2.55183	2.99464	1.27005	0.264934	0.836531
ENSG00000234860	lincRNA	1.46285	2.86253	1.26767	0.265377	0.836531
[truncated: 4,223 more rows]
